# Supplementary material for: Sustained virological response and metabolic risk factors are associated with mortality in patients with chronic hepatitis C
Source: PLoS One. 2019 Jan 9;14(1):e0208858. doi: 10.1371/journal.pone.0208858 (PMC6326462; doi:10.1371/journal.pone.0208858)
Supplement: S1 Data — (XLSX) [file pone.0208858.s001.xlsx]

## Sheet: Sheet1
diabetes diagnosis date	anti-hypertensive treatment start date	anti-lipid treatment start date	last visit date	liver decompensation date	liver decompensation date	Liver transplantation date	SVR	gender	genotype	start treatment date	end of treatment date	liver biopsy date	periportal necrosis score	intralobular necrosis score	portal inflammation score	fibrosis score	HCV RNA copies/ml	HCV RNA IU/ml	PT (seconds)	AST (IU/L)	ALT (IU/L)	bilirubin total (mg/dL)	white count	hemoglobin	Platelet count	mortality date	Age
2015-10	2016-3		2015-6			2006-10	0	M	1b	2002-11	2003-11	2002-11	3	1	3	3	3016120	0	11.1		357	1.2	5.4	15.4	9.7	2006-10	53
			2007-12		2004-02		1	M	1b	1999-10	2000-3	1999-9	3	1	3	4	207000	0		69	61	0.4	6.6	13.4	16.5	2008-2	59
2013-5		2016-8	2008-10			2008-11	0	F	1b	2004-7	2005-4	2004-7	4	3	3	4	270785	52074	12	154	152	1.5	4	13.1	6.2	2008-11	54
			2009-1				0	F	1b	2004-6	2004-12	2004-5	1	1	3	4	41338	7950	10.9	128	144	0.9	4	13.4	12.3	2009-3	55
			2009-4				0	M	1b	2004-2	2005-3	2003-12	4	1	3	4	1614582	310497	12	105	175	1.2	8.4	15.1	11.3	2009-4	45
			2008-12				0	M	1b,2	2000-6	2001-5	2000-6	1	1	3	3	0	0		53	71	0.9	3.5	9.5	6.1	2009-5	69
2006-8	2015-12		2010-10			2009-8	0	M	1b	2004-10	2005-4	2003-10	4	1	4	4	0	0	10.9	137	184	0.8	3.3	11.9	6.3	2009-8	58
			2007-7				1	M	2a2c	2005-8	2006-1	2005-7	3	3	3	3	79929	15371	10.8	315	297	1.6	7.1	16.3	8	2009-9	61
			2008-9				1	M	2a2c	2007-4	2007-10	2007-4	3	3	4	1	0	0	10.3	170	141	1	10.5	13.8	11.8	2010-4	72
	2005-6		2009-2				1	M	1b	2007-12	2008-5	2007-5	1	1	3	1	0	0	10.2	63	179	0.8	8.8	15.5	15.6	2010-4	67
			2010-6				1	M	1b	2003-2	2003-8	2003-1	1	1	3	4	8416078	0	11	103	178	1	7	13.6	12.9	2010-8	66
			2010-5			2010-9	0	M	1b	2001-12	2002-6	2002-1	3	1	4	4	3113411	0	12.1	90	130	1.3	7.8	14.6	21.1	2010-9	56
			2010-9		2003-04		1	M	1b	2000-4	2000-9	2000-3	6	4	4	3	2499	0	11.1	172	208	1	5.1	14.4	9.3	2010-9	55
			2010-10				0	F	1	2005-4	2005-10	2005-4	4	1	3	4	11966	2301	13.5	204	180	2.1	3.4	13.1	8	2010-12	62
2000-4		2011-1	2005-1	2010-01		2011-2	1	M	2a2c	2003-12	2004-6	2003-11	3	1	3	4	13237	2546	10.1	40	50	0.6	5	12.6	9.6	2011-2	56
2004-1			2011-1				1	M	1b	2007-10	2008-4	2007-10	3	1	3	1	0	0	10.1	143	364		6.5	16.5	22.1	2011-2	64
2005-5	2003-4		2011-1				1	F	1	2008-10	2009-3	2005-1	3	1	3	4	0	0	11	122	213	0.9	4.5	14.7	6.7	2011-3	52
			2012-1				0	M	1a	2007-12	2008-3	2007-11	3	3	1	1	0	0	9.9	143	147	1.3	4.9	10.5	14.2	2012-1	66
			2012-4				1	M	2a2c	2002-10	2003-4	2002-9	1	3	3	3	23327	0	11.2	51	79	1.5	4.5	15	7.6	2012-3	57
2009-6			2012-1				0	F	1b	2008-5	2008-8	2008-5	4	4	3	4	0	0	11.4	152	153	1.1	4.9	13.2	78	2012-6	56
			2011-11				1	F	1b	2009-8	2010-2	2009-8	1	1	3	1	0	0	10.5	74	81	1	2.9	13.3	10	2012-7	49
			2012-2				1	M	2a2c	2005-9	2005-12	2005-5	3	1	3	4	436761	83992	11.7	63	83	3.3	7.2	13.5	11	2012-8	50
2009-3			2012-7				0	M	2a2c	2009-8	2010-7	2009-7	3	1	3	2	0	1136899	11.8	85	111	2.7	6.2	15.7	5	2012-9	49
	2012-1		2012-8				1	M	2a2c	1999-10	2000-3	1999-10	1	1	1	0	1444777	0	12.3	32	23	2	2.7	11.6	7.6	2012-10	53
			2012-8			2012-10	0	F	2a	2004-4	2004-10	1999-9	1	1	3	4	5994000	0	11.2	74	87	0.7	5.4	12.3	11.2	2012-10	54
2005-7	2009-8		2013-5				0	M	1b	2006-11	2007-10	2006-11	3	3	3	4	0	0	10.7	146	155	1	7.6	12.2	18.5	2013-6	54
2011-10	2011-10		2013-5				0	F	2a2c	2006-1	2006-6	2005-12	4	4	4	4	265102	50981	11	92	97	1.1	5.2	14.6	6.7	2013-6	66
2013-5			2013-11				0	F	1b	1999-9	2000-3	1999-9	1	1	3	4	3939000	0	12.3	155	147	1.9	5.3	12.5	5.9	2013-12	67
2013-1	2000-1		2013-10				0	M	1b	2005-7	2005-12	2005-6	1	1	3	1	0	0	10.7	167	125	0.9	5.2	14.8	13.3	2013-12	56
2005-4	2004-4		2008-12				1	M	6a	2007-7	2007-12	2007-7	3	1	3	1	0	0	11.6	52	132		4.3	11.2	15.7	2014-3	58
			2014-3				1	F		2004-12	2005-5	2004-12	4	1	4	4	0	0	12.2	147	130	2	2.8	12.7	8	2014-4	51
	2014-5		2014-7				1	M	2a2c	2003-2	2004-1	1999-12	0	1	3	0	4215000	0	12.6		25	2.2	3.7	13.8	10.1	2014-7	72
2012-12			2014-9				1	M	2a2c	2003-2	2003-7	2003-1	1	1	3	4	1435922	0	11.5	153	260	0.6	7.1	12.2	12.1	2014-9	53
2013-2			2014-9				0	M		2009-11	2010-3	2009-10	3	3	3	3	0	1205125	11.1	78	80	0.7	6.6	15.3	10.7	2014-12	71
			2003-9		2003-04		1	F	2,1b	2001-9	2002-6	2001-8	4	3	3	4	233639	0	11.9	110	124	1.2	2.9	11.9	8.4	2003-9	53
2005-1	2000-1		2004-10				1	M	2a	1999-8	2000-2	1999-7	3	1	3	2	6536	0	12.6	29	39	0.6	6	14.7	17.2	2005-12	63
	2002-1		2003-4				1	F	1b	2002-4	2002-10	2002-3	1	1	3	3	651447	0	10.4	178	154		3	14.3	18	2006-2	68
			2006-3				1	M	1b	2004-5	2004-10	2004-4	3	3	4	4	1105172	212533	12.4	74	56	2.6	9	14	27.6	2006-5	62
			2007-1				0	F	2a2c	2004-12	2005-5	2004-9	1	3	4	2	0	0	10.9	104	255	1.2	6.7	14	24.1	2007-6	58
			2008-1				0	F	2a2c	2004-3	2005-7	2002-7	3	3	3	4	1206072	0	11.5	56	66	1.4	2.1	13.4	5.2	2008-2	59
	2006-3		2008-3				0	M	1b	2005-1	2006-5	2003-3	1	1	3	3	0	0		74	48	0.2	2.7	8.2	7.9	2008-6	62
2005-1			2008-6				0	M	1b	2005-9	2005-10	2005-9	1	3	3	3	16374	3149	10.4	105	207	0.6	5.1	15.5	14.7	2008-7	73
	2006-11		2008-7				0	F	2a2c	2007-5	2007-10	2007-5	3	3	3	4	4011791	771499	9.9	90	100	1.3	4.4	12.4	8.6	2008-8	63
2007-12			2009-1				0	M		2001-12	2002-3	2001-3	1	1	3	4	16381450	0		319	643	1.2	5.7	16.3	13.5	2009-7	52
2000-6	2002-1		2006-11				1	F	1b	2002-8	2003-2	2002-8	3	4	4	1	4078676	0	11.3	80	365	2.7	6.6	14	21.4	2009-8	58
2005-1	2000-2	2002-1	2010-3				1	M	2a	2000-1	2000-6	1999-12	3	3	4	3	246000	0	11.6	184	292	0.7	5.7	15	19.5	2010-4	67
	2004-12		2010-1				1	F		2003-7	2004-4	2003-4	3	1	4	4	401966	77301	11.1	77	99	0.5	5.4	12.2	24.6	2010-5	67
			2010-5				1	M	1b	2003-2	2003-8	2003-1	3	1	4	4	3405497	0	11.8	121	198	1.2	3.6	14.6	8.4	2010-6	62
			2010-6				1	F		2006-2	2006-8	2005-11	3	1	3	4	0	0	11.4	129	110	1.7	4.9	12.8	7.8	2010-6	58
			2009-5				0	F	1b	2006-2	2006-3	2004-9	3	3	3	4	899425	172966	10.9	117	118	1.6	3.8	12.2	7.5	2010-6	64
			2010-12				0	F	1b	2008-5	2009-5	2008-4	3	3	3	4	0	0	10.6	137	105	1.8	2.8	13.5	9.2	2010-12	64
2000-1	2002-7		2010-12				0	F		2002-6	2002-7	1999-7	1	3	3	4	728896	0			192	2.5	3.8	12.7	4.3	2011-2	67
			2010-9				0	M	1b	2006-10	2007-3	2005-11	1	3	3	4	2928883	563247	11.7	150	152	1.5	4.2	16.4	12.1	2011-6	40
2006-4	2010-3		2010-1				1	M	2a2c+4e	2006-5	2006-11	2006-4	3	3	4	4	2257721	434177	10.4	121	218	1.2	7.1	14.4	20.3	2011-7	61
			2011-7				0	M	1b	2007-7	2008-6	2007-4	3	1	3	3	0	0	11.3	228	271	1.8	68.6	11.3	13.6	2011-8	65
2008-12	2008-12		2011-2				0	M	1a	2008-2	2008-7	2008-1	3	1	4	4	0	0	10.4	202	193	0.9	5.4	15	13.8	2011-11	74
			2011-10				0	F	1b	2004-12	2005-7	2004-9	3	1	3	4	0	0	11	153	113	0.9	4.6	12.5	8.3	2012-1	68
2012-10	2008-12		2013-5				1	M	2a2c	2008-12	2009-5	2008-11	3	1	4	4	0	0	10	183	178		5.6	13.3	11.9	2013-5	69
2000-1			2013-5				0	F	2a2c	2000-6	2000-11	2000-3	1	3	3	4	9587	0	10.7	119	182	1.4	3.8	13.6	10.2	2013-6	57
			2013-3				1	F	1b	2006-1	2006-6	2005-11	1	1	4	4	456751	87837	10.5	256	273	1	4.9	14.3	8.9	2013-7	44
2000-1			2013-6				0	F		2003-8	2004-7	2003-3	4	1	4	4	0	0					0	0		2013-8	59
2006-1	2006-1		2013-6				1	M		2006-8	2007-2	2006-8	4	4	4	4	450863	86704	12.2	152	218	1.4	3.6	14	6.7	2013-9	78
2006-6	2009-8		2013-4				0	M	1	2006-3	2006-8	2006-2	3	3	3	3	356351	68529	10	85	122	1	3.7	15.5	13.1	2013-11	56
			2014-1				0	F	2b	2006-11	2007-5	2006-11	4	4	3	3	18803	3616	10.2	165		0.8	4.5	13.4	14.9	2014-3	53
	2004-7	2002-5	2014-1				0	M	1b	2005-9	2006-8	2004-5	1	1	3	1	11974225	0	10.1	55	94	1.2	5.2	14.4	14.8	2014-3	66
			2014-3				1	F		2009-10	2010-1	2009-9	3	3	3	3	0	0	11.1	216	105	0.9	3.1	10.3	10.3	2014-3	72
2010-11			2013-9				0	F	2b->2	2007-8	2008-5	2007-7	4	1	4	3	0	0	12.5	129	106	2	2.8	21.4	6.8	2014-3	61
	2013-2		2014-2				1	M	1	2005-5	2006-4	2005-4	3	3	4	4	0	0	11	211	502	0.6	8.8	16.2	15.8	2014-3	44
2013-12			2014-8				0	F	1b	2007-3	2007-9	2007-3	1	3	3	3	2986107	574251	9.9	149	205	0.6	5.3	13.1	13	2014-10	66
2013-12	2013-12	2013-12	2014-9				1	M	1b	2000-12	2001-11	2000-8	1	1	4	4	451256	0	12	86	105	1	3.4	15.7	5.3	2015-2	48
2000-6	2008-5		2015-1				1	M	2a2c	2005-7	2005-12	2005-5	3	3	4	4	3021053	580972	11	139	234	1.1	5.2	16.1	6.4	2015-3	57
			2015-5				0	M	2a2c	2005-2	2005-8	2005-1	3	1	3	4	64573	12418	10.5	96	156	0.9	7.3	15.9	11.2	2015-6	66
2003-9	2008-6		2015-7				1	M	1b	2004-8	2005-1	2004-7	3	3	4	4	110444	21239	11.1	53	95	1.3	6.3	15.3	12.4	2015-7	51
2005-1			2015-4				1	M	2a2c	2004-8	2005-2	2004-8	3	1	3	3	568224	109274	10.8	186	188	0.8	5.1	13.5	14.4	2015-8	50
	2003-10		2015-5				1	F	2	2007-8	2008-6	2007-3	1	3	4	1	0	0	9.9	174	210	1	7.5	12	23.4	2015-8	72
2013-7	2014-6		2015-2	2013-01			0	F		2008-4	2008-9	2008-4	1	3	4	2	0	0	10	73	95	0.4	6	13	16.9	2015-9	58
	2009-2	2014-9	2015-9				1	F	1b	2005-4	2006-9	2005-3	3	3	3	3	0	0	10.9	32	24	0.9	4.2	12.6	13.9	2015-11	69
2009-3	2011-2		2011-11				1	M	2	2008-11	2009-2	2008-9	1	3	4	2	0	0	11.2	118	157	1.6	6.4	16.1	17	2015-12	69
			2015-11				1	F	1b	2005-3	2005-11	2005-2	4	3	3	4	1724196	331576	10.3	152	173	0.7	4.3	14	10.3	2016-1	75
2011-9	2007-8		2015-2				1	M	2a2c	2006-4	2006-10	2006-4	3	3	3	3	19030	3660	9.7	317	322	0.7	7.2	16.3	19.8	2016-2	53
2002-10	2002-10	2002-3	2015-9				1	M	1b	2009-9	2010-2	2009-7	1	3	3	1	0	0	9.9	72	1021	0.7	7.3	12.5	10.5	2016-3	45
	2005-7		2016-1				0	F	1b	2004-12	2005-5	2004-11	4	4	3	4	2054622	0	13.9	150	121	3.2	3	12.1	6	2016-3	55
2000-1	2004-4		2013-11				1	M	2a2c	2007-8	2008-1	2007-6	3	1	4	1	0	0	10.9	61	86	1.1	8.1	12.3	10.6	2016-9	66
2010-7	2010-7		2016-6				1	M	1b	2001-1	2001-7	2001-1	3	3	3	4	1230663	0	11.4	188	368	1.2	5.7	15.1	15	2016-9	53
2005-1	2012-11		2016-9				0	F	1b	2004-5	2004-10	2004-2	1	1	3	3	309663	59551	10.4	138	177	1.1	5.5	13	11	2016-12	63
2007-3			2016-11				1	M	1a1b	2008-3	2008-9	2008-3	4	3	4	4	0	0	11.4	235	332	1.4	5.1	15.3	10	2017-2	61
			2016-12				0	M	1b	2009-7	2009-12	2009-5	5	1	3	4	0	0		128	170	0.8	7.3	14.3	10.3	2017-7	55
2005-1			2016-12	2010-08			0	F	1b	2004-12	2005-6	2004-12	3	3	4	4	3842290	735440	10.9	151	175	0.9	5.9	12	11.5	2017-7	57
	2016-12		2016-12				1	M	1b	2008-10	2009-4	2008-10	1	3	3	2	0	0	10.8	59	89	0.5	5.9	13.9	8.4	2017-9	54
2014-12	2014-1		2016-6				1	M	1b	2002-11	2003-10	2002-10	0	1	3	0	5703833	0			101	1.9	6.9	16.1	18.6	2017-11	27
2011-12	2011-12		2016-6				0	F	1b	1999-10	2000-3	1999-9	1	1	1	3	950000	0	11.2	32	37	1.3	4.6	13.2	11.9		66
			2016-12				0	F	1b	2008-12	2009-3	2008-12	1	3	3	4	0	0	10.8	65	93	0.9	7.2	12.7	11.5		62
			2016-10				1	M	1b	2002-12	2003-11	2002-11	3	3	3	4	1796562	0	12.3	131	161	0.8	5.5	14	8.2		50
			2015-9				1	F	2a2c	2007-7	2007-12	2007-6	3	1	3	3	156869	30167	10.5	133	146	1.3	5.6	14.9	21.3		46
2016-5	2002-1	2002-1	2016-11				1	F	2a2c	1999-9	2000-3	1999-9	3	1	4	4	29597	0	11.4	219	348	0.8	5.9	12.2	14.1		51
			2015-4				1	F	1b	2001-12	2002-5	2001-11	1	1	3	0	210069	0	11.4	38	58	0.7	3.9	12.9	11.7		51
			2015-4				1	F	2a	1999-9	2000-3	1999-9	1	3	1	0	4815000	0	10.5	275	421	1.3	4.8	12	15.7		55
			2016-7				1	M	1b	2003-4	2004-3	2003-3	3	3	3	3	6247456	0	11.3		220	0.9	6.5	15.9	12.9		53
	2009-3		2016-5				1	F	2b	2005-1	2005-6	2004-12	1	3	4	0	0	0	10.5	174	228	0.9	4.8	14.7	9.6		65
			2016-12				1	M	2	2009-10	2010-3	2009-9	3	3	3	3	0	0	11	199	262	0.8	6.1	16.3	17.5		47
2006-4	2016-7	2010-7	2016-8				1	M	1b	2001-9	2002-8	2001-8	1	1	4	1	4853000	0		32	68	0.7	6.6	15.6	18.1		41
			2005-8				1	M	1b	2000-9	2001-3	2000-9	1	1	4	4	1725471	0	13	99	117	1.2	4.3	14.5	15.7		51
			2016-8				1	F	2a2c	2005-6	2005-12	2005-6	3	1	4	4	5709	1098	11.2	179	303	0.8	4.5	12.9	7.4		43
2012-9	2005-3	2005-9	2016-12				0	M	1	2007-8	2008-8	2007-8	3	1	3	2	0	0	9.8	62	107	1.4	8.5	15.7	16.1		50
2007-3	2007-3		2016-11				1	F	2a2c	2008-9	2009-4	2008-9	3	4	3	1	0	0	10	114	213	1.2	5.8	12.5	16		64
2005-3			2016-10				0	M	1b	2004-8	2005-2	2004-8	3	3	4	1	427682	82247	10.4	44	89	0.6	65	15.8	20.8		53
2014-8	2016-5		2016-8				1	F	1a	1999-5	1999-11	1999-5	3	3	3	1	235000	0	11.7	63	83	0.9	5.9	13.2	35.1		50
			2007-3				1	F	2b	2004-5	2004-10	2004-4	1	1	4	3	6376972	1226341	10.8	175	214	0.6	5.3	15.7	13.5		47
			2005-8				0	M	1b	2003-11	2004-10	2003-11	3	3	3	4	7205263	1385630	10.9		130	0.8	6.3	15.8	14.3		66
2002-7	2000-1		2016-11				1	F	2a2c	2002-11	2003-4	2002-10	0	1	1	0	5338993	0	10.8		109	1.2	12.8	15.2	24.7		52
			2013-3				1	F	2a2c	2008-8	2009-1	2008-7	4	3	4	2	0	0	10.1	204	317	1.1	5.6	14.3	18		52
			2015-9				0	F	2a2c	2004-11	2005-4	2004-11	3	1	3	4	2618906	503636	10.2	224	259	0.6	3.8	13.6	10		63
			2016-6				1	F	2a2c	2000-5	2000-11	1999-12	1	3	4	0	2499	0	10.4	85	127	0.5	4.6	12.6	19.5		49
			2016-11				0	M		1999-6	1999-12	1999-3	0	1	1	0	0	0		68	82	0.4	3.8	14.2	11.6		63
	2004-3		2016-6				0	M		2009-7	2009-9	2009-7	3	4	4	3	0	0		86	106	0.6	2.5	12.5	8.7		80
			2016-9				1	F	2a2c	2000-3	2000-8	2000-2	5	3	3	3	3335000	0	10.6	129	149	0.5	3.9	12.4	12.7		56
2004-9	2000-6		2016-3				1	F	2a2c	2005-9	2006-3	2005-9	1	3	3	3	15793	3037	10.1	51	77	0.4	4.9	13.5	16.1		61
2006-5	2010-7		2009-3				0	F	1b	1999-12	2000-5	1999-11	1	1	3	0	6736838	0		43	99	1.1	5.8	12.5	17.5		56
			2013-1				1	F	2b	2000-6	2000-11	2000-2	3	1	3	3	7992	0	12.1	91	185	0.7	6.7	13.7	21		57
2011-12	2000-1	2006-12	2016-4				1	M	1a,2	2002-3	2003-8	2002-2	0	1	3	0	6090000	0	10.5		25	1.3	6.8	16.7	18.2		55
2015-3	2000-1	2000-1	2016-12				0	M	1	2003-11	2004-10	2003-10	3	4	1	4	246620	47427	11.3	98	181	0.9	7.3	15.7	18.5		41
			2010-8				1	M	1b	2002-9	2003-9	2002-8	3	3	4	3	1298647	0	11.4	68	107	0.6	5.5	15.1	20.7		69
	2002-3	2016-7	2016-12				1	F	2a2c	1999-3	1999-9	1998-12	1	3	4	0	0	0	11.3	172	280	0.5	4.8	13.5	26.5		58
	2002-11	2010-1	2016-8				1	M	1b	2000-7	2000-12	2000-6	1	1	3	3	18465	0	11	209	451	0.8	6.8	13.2	15.4		62
			2002-12		2002-06		1	M		1999-9	1999-11	1999-8	3	3	3	4	0	0	14.3	55	48	0.9	2.4	14	5.3		60
2008-10	2000-1		2016-11				1	M	2a2c	2001-8	2002-1	2001-8	3	1	3	3	755246	0	11.1	95	100	0.6	7.2	15.7	19.8		54
	2015-8		2016-12				1	M	1b	2004-9	2005-3	2004-9	1	3	3	1	92009	17694	11	124	208	0.5	5.7	15.4	29.1		52
			2016-5				0	M		2009-4	2009-9	2009-3	1	1	4	4	0	0	11	203	345	0.6	4.3	14.7	6.1		59
			2007-5				0	F	1b	2005-4	2006-6	2005-3	3	3	3	4	2865000	0	10.4	136	170	1.4	3.8	14.6	12.2		62
			2016-10				1	F	2b	2007-3	2007-8	2007-2	1	3	4	1	0	0	10.7	299	406	1.4	4.7	12.2	32.3		54
			2016-12				1	M	1b	2006-8	2007-7	2004-11	3	1	4	1	344878	66323	9.7	65	142	1.3	5.3	15.5	25.2		44
	2008-3		2016-7				1	M	2b	2008-4	2008-9	2008-4	3	4	4	1	0	0	10.2	92	119	1	7.3	13.6	25.6		68
2010-1	2010-1		2013-12				1	M	2	2007-6	2007-12	2007-4	1	1	1	2	0	0	10.3	67	155	0.4	6.1	9.8	18.1		50
			2016-11				1	F	2a2c	2009-3	2009-9	2009-3	3	3	3	2	0	0	10.6	101	145	1.2	6.8	12.1	10.6		57
			2016-10				1	F	1b	2009-4	2009-10	2009-4	1	3	3	1	0	0	10.5	184	245	0.4	8.3	13.4	15.2		76
			2016-1				1	M	1b	2000-6	2000-11	2000-5	1	1	4	0	185853	35741	11.4	126	263	2.4	4.5	12.1	12		61
2008-8	2010-5		2000-11				0	M	1b	1999-8	1999-8	1999-7	1	1	3	0	1844749	0	14.3	48	75	0.6	8.3	13.2	16		60
2000-2	2000-2	2008-4	2016-9				1	F	1b	2004-1	2004-12	2003-12	3	3	4	3	0	0	11.1	119	158	0.9	4.5	12.1	11.3		72
			2005-7				1	M	2b	2002-1	2002-6	2001-12	1	1	3	4	70154	0	11.4	86	139	0.7	4.6	16.8	14.6		67
			2004-9				0	M	1b2b	1999-8	2000-1	1999-8	3	1	3	4	2995000	0	11.5	113	157	1.2	5.4	13	9.9		50
			2002-4				0	M	1b	1999-9	2000-2	1999-8	1	1	3	4	12582973	0	12.7	67	83	1.4	4.6	14.1	10.2		55
			2012-3				1	M	1b	2004-7	2005-1	2004-6	3	1	3	4	840305	161597	12	96	92	1.6	4.3	14.2	9.2		51
			2000-12				1	M	1b	1999-9	2000-2	1999-8	5	1	3	2	362000	0		96	183	0.8	12.5	15.8	25.5		49
			2001-10				1	M	2a2c	2000-5	2000-10	2000-4	1	1	3	4	2499	0	11.3	84	123	0.9	3.7	15.1	11.7		62
			2011-7				1	F	2a2c	2004-4	2004-9	2004-3	3	3	3	2	0	0	11.5	274	332	1.3	7.8	14.1	14.5		47
			2016-3				1	F	2b	2000-9	2001-3	2000-8	1	3	3	3	714371	0	10.7	127	205	0.6	5.9	13.8	31.3		46
			2016-8				1	F	2a2c	2004-11	2005-4	2004-10	3	1	4	3	151271	29091	11.1	124	151	0.9	3.3	12.1	12.8		60
			2016-9				1	M	2	2002-7	2003-1	2002-6	5	4	4	0	3199	0	11.6	65	83	1.5	9	12.9	20.8		62
			2006-12				1	M	2a2c	2002-4	2002-9	2002-1	0	1	4	0	3808676	0	10.1	177	332		6	15.2	20.6		49
			2016-5				1	F	2a2c	2006-8	2007-7	2006-6	3	4	3	1	0	0	10.7	83	64	1.2	4.3	12.3	9.3		63
			2016-6				1	M	1b	2005-7	2006-1	2005-7	1	3	3	3	41726	8024	10.2	60	99	1.2	4.2	15	15.1		53
			2005-11				1	M	2a2c	2003-3	2003-8	2003-2	1	1	4	1	943841	0	11.4	129	322	1.3	6.8	15.2	13.6		58
			2009-9				1	M	2	2006-3	2006-9	2005-8	3	1	3	3	1386355	266607	10	44	38	0.8	8.8	13.7	13.7		79
2005-11	2004-9		2016-1				1	M	1b	2007-1	2007-6	2006-12	4	4	4	3	2263690	435325	10.5	83	150	0.8	5.9	15.1	21.2		65
			2007-2				1	M	1b	2005-5	2006-4	2005-5	1	1	3	1	527659	101473	10.9	76	126	0.7	0	15.4	14.5		50
			2013-8				1	M	1a	2008-3	2009-2	2008-1	4	1	3	3	0	0	10.8	120	193	1.2	6.2	18.1	17.4		47
			2016-9				1	F	2a2c	2008-3	2008-8	2008-3	3	3	4	2	0	0	10.1	65	101	0.6	6.8	12.2	22.5		54
			2016-1				1	M	1b	2007-5	2007-11	2007-5	3	1	4	2	0	0	10.7	173	341	0.9	4.4	14.3	16.2		60
2003-12	2014-4		2016-10				1	M	1b	2002-8	2003-7	1999-9	1	1	1	2	21610000	0		69	101	0.8	0	0			64
			2012-7				1	M	2a2c	2001-4	2001-9	2001-3	1	3	4	3	1250004	0	10.9	120	162	0.9	4.6	14.6	14.3		60
			2016-12				1	M	1b	2003-7	2004-4	2003-7	1	1	4	0	10265155	0	11.1	177	225	1.4	10.6	14.7	18		53
2003-11		2013-1	2016-11				1	M	1b	2004-4	2004-9	2004-2	3	3	4	3	3199	0	11.9	91	131	0.7	7	15.4	14.8		54
2000-7	2002-1		2003-4				1	F		2000-11	2001-5	2000-7	5	3	3	0	0	0		63	70	0.6	4.4	11.3	13.4		45
		2016-4	2016-12				0	F	1b	2005-7	2006-6	2005-5	1	3	3	3	107340	20642	9.8	62	80	0.7	5.8	14	30		49
			2016-11				0	F	1b	2000-7	2000-8	2000-6	0	0	1	0	185206	0		48	51	0.5	8.3	11.8	28.1		49
			2015-11				1	M	2a	2008-12	2009-5	2008-11	1	1	3	1	0	0		104	171		5.2	15.1	15.1		47
		2004-2	2010-8				0	F	1b	2000-12	2001-5	2000-10	0	1	3	1	708152	0	9.5	56	91	0.6	5.1	13.3	26.3		54
	2014-12		2016-11				0	F		2004-6	2005-5	2004-6	3	1	3	4	8006674	1539745	10.8	124	112	1.4	4.2	13.6	22		65
	2008-4		2012-2				0	M	1b+4	2009-3	2009-9	2009-2	1	3	3	1	0	0	10.7	63	109	1.3	3.3	15.3	11.1		66
2007-4	2003-10	2003-8	2010-5		2003-02		0	M		1999-3	1999-4	1998-12	1	1	4	1	0	0		206	402	1.8	9.5	16.1	23.6		65
			2004-12				1	F	1b	2003-2	2004-1	2002-12	1	3	3	0	9501000	0	11.1		74	1	5.3	13.6	17.2		72
			2016-4				1	F	2a2c	2005-8	2006-1	2005-5	3	3	3	1	0	0	9.9	51	78	1.2	6.5	15.5	22.3		49
			2016-8				0	M	1a	1999-11	2000-5	1999-11	3	3	4	0	7375000	0	11.4	63	97	2.4	7.5	14.7	17.9		69
2005-3	2006-5		2011-10				0	F	1b	2009-9	2010-1	2009-9	1	3	3	2	0	4219248	10.7	143	168	0.9	11.8	13.3	23.8		62
	2014-12		2016-10	2003-09			1	F	2a2c	2001-12	2002-5	2001-11	3	1	3	4	2108484	0	11.8	90	146	1	7.9	13.4	8.8		67
	2001-3		2016-12				0	F	1b	2007-5	2007-10	2007-4	3	1	3	4	0	0	10.3	103	99	1.1	3.8	14.5	10.6		72
2013-4			2016-4				1	M	1b	2007-4	2007-10	2007-3	1	1	3	1	0	0	10.1	179	386	1.1	4.3	14.1	19.9		65
			2015-4				1	F	2a2c	2000-3	2000-9	2000-3	1	3	4	0	2499	0	11.5	225	299	0.8	4.8	12.1	21.6		42
			2004-3				1	F	1a	1999-6	1999-12	1999-4	1	1	3	1	2499	0		63	127	0.4	6	12.9	24.2		48
			2012-8				0	M	1b	2006-2	2006-7	2005-12	1	1	3	1	0	0	11.1	139	255	0.8	7.5	17.3	14.7		46
2002-9			2006-8				0	F	1b	2002-11	2003-5	2002-10	5	4	3	0	40000001	0	11.4	97	100	1.6	6.6	13.4	12.3		61
		2008-12	2008-7				0	F	1b	2002-5	2002-11	2002-5	0	1	1	0	3199	0	10.3	28	9	0.8	8	11.7	33.7		47
			2016-11				1	M		2007-3	2007-9	2007-3	3	3	4	1	0	0	10	100	137	1.1	4.5	15	22.5		55
			2014-8				1	M	2a2c	2001-11	2002-5	2001-11	1	1	3	0	858054	0	11.8	184	343	0.6	5.1	15.9	16.4		47
			2011-12				1	F	2a2c	2007-6	2007-12	2007-6	3	3	4	2	0	0	10.3	75	84	0.4	5.1	14	15		42
2006-6		2012-4	2013-12				1	F	2a2c	2006-7	2006-12	2005-1	1	1	3	0	3200	615	9.4	35	34	0.7	5.3	13.7	19.7		58
			2014-7				1	M	2a	2008-4	2008-10	2008-3	1	3	3	1	0	0	9.9	50	106	0.8	7.7	15.3	30		25
2009-2			2009-11				1	M	2a2c	2005-9	2006-2	2005-8	3	3	3	3	10502	2020	11	228	322	0.9	5.6	13.9	11.9		67
2011-3		2011-9	2016-11				1	M	1b	2009-9	2010-3	2009-9	1	3	3	1	0	0	9.9	81	100	0.5	7.3	13.6	29.8		66
	2006-5		2002-12				1	M	1b	2001-7	2001-12	2001-6	3	3	4	1	2859249	0	10.8	279	618	1.2	7.6	17	20.3		53
2005-1			2016-10				0	M	1b	2004-4	2005-3	2004-2	4	1	3	4	440454	84703	12.3	145	265	1.1	5.6	16.3	7.8		51
			2008-7				1	M	2a2c	2001-12	2002-6	2001-12	1	1	4	0	405949	0	11.5	53	120	0.7	8.2	15.2	14.9		58
	2007-12	2004-4	2016-10				1	M		2006-3	2006-8	2006-2	1	3	3	1	0	0	10.4	205	195	1	7	17.9	12.9		47
2013-3			2016-12				0	F	1b	2005-8	2006-3	2005-7	3	1	3	3	1636840	314777	10.1	114	101	0.7	4.2	13	14.2		79
			2016-11				1	M	2b	2007-7	2007-12	2007-6	1	3	4	2	0	0	10.8	108	273	1.9	10.6	16.2	27.4		51
2006-12	2002-10		2013-5				1	F	2a2c	2007-11	2008-5	2007-10	3	3	1	3	0	0	10.7	181	253	0.5	8.2	15.2	11.6		54
			2016-9				1	M	2a2c	2003-2	2003-8	2002-4	1	3	1	0	32522	0	10.9	38	54	0.5	5.7	13.6	28.2		46
			2009-8				1	M	1b	2008-3	2008-9	2008-3	1	1	1	1	0	0	9.6	70	209	0.9	6.6	17.3	21.2		20
			2016-9				1	F	2a2c	2004-3	2004-9	2004-3	1	3	3	0	0	0	10.6	162	379	0.6	6.2	13.8	19.2		49
2002-1			2005-11				1	M	1b	2002-1	2002-8	2002-1	1	1	3	4	23039012	0	11.5	160	308	0.8	5.7	14.5	15.4		64
	2000-10		2002-5				0	F	2a2c	2000-7	2001-1	2000-6	1	3	3	4	286223	0	11	136	203	0.6	4.1	13.8	10.8		54
			2009-5				1	M	1b	2008-5	2008-10	2008-4	3	1	4	1	0	0	10.8	117		0.4	7.2	15.3	21.1		37
			2009-6				1	M	2a2c	2008-6	2008-11	2008-5	3	4	3	3	0	0	10.2	101	129	0.5	6.4	14.1	14.7		77
	2011-5		2016-3				1	M		2008-10	2009-4	2008-10	3	1	4	1	0	0	10.9	82	114	0.7	6.6	15.5	10.8		65
			2002-8				0	F	2a2c	1999-7	1999-12	1999-5	1	1	4	0	427000	0	11.8	140	224	0.5	4.3	12	12.6		48
	2005-1		2016-12				1	F	2a2c	2009-5	2009-8	2009-5	1	1	3	4	0	0	10.8	71	80	1.4	8	13.5	14.3		72
			2009-3				1	F	2	2005-3	2005-8	2006-3	4	3	3	4	294747	56682	11.8	64	54	0.6	51.2	14.3	14.2		56
			2005-1				1	F	1b	2002-1	2002-6	2001-12	1	3	3	0	4621914	0	10.1	160	203	0.5	6.2	14.6	20.7		26
2005-1	2000-1		2016-11				1	F	1b	2006-1	2006-6	2005-11	1	3	4	1	1282221	246581	10	137	96	0.7	8.4	9.3	9.7		59
	2008-9		2010-6				1	M	1b	2008-10	2009-4	2008-10	3	3	4	1	0	0	10.8	72	114	1.2	3	14.3	7.3		48
			2016-9				1	M	1b	2008-12	2009-6	2008-12	1	1	4	1	0	0		81	84	1.5	4.1	17.8	17.7		48
	2010-4		2016-7				1	F	2a2c	2008-9	2009-3	2008-9	3	1	4	1	0	0	9.6	57	82	0.4	9.2	12.8	24.8		62
	2000-1		2010-4				0	M	2a2c	2008-8	2008-9	2008-8	4	3	3	4	0	0	12.4	127	192	1.9	4.4	11.6	12.2		61
	2016-1		2016-9				1	M	2b	2007-10	2008-4	2007-10	3	1	4	1	0	0	10.2	84	216	1.1	4.2	17.5	22.3		38
			2016-11				1	M	2a2c	2006-1	2006-6	2004-11	1	3	3	1	0	0			27	0.9	0	0			60
2007-8	2000-1	2008-10	2010-11				0	F		2008-8	2008-9	2007-12	0	1	1	0	0	0	10.1	92	125	1	4.5	13.4	14.6		73
2000-1	2003-4		2003-7				0	F		2002-3	2002-3	2000-12	6	4	3	1	4387683	0			96	1.6	2.9	11	6.4		71
			2009-12				1	M	1b	2006-8	2007-2	2006-8	1	4	3	1	0	0	10.7	65	91	0.8	7.4	16.4	25.8		37
			2016-10				1	M	1b	2006-8	2007-7	2006-8	4	4	4	3	3255843	626124	10.5	83	161	1	6.2	15.7	10.2		38
2011-5	2004-2	2003-11	2016-8				1	F	1b	2008-7	2009-6	2008-7	3	3	3	1	0	0	9.5	49	88		5.3	13.8	22.3		54
	2004-11		2009-8				0	F		2004-6	2004-11	2004-6	4	3	4	4	189959	36531	13.2	81	70	1.5	2.4	10.4	10.6		72
			2013-11				0	F	1b	2008-2	2008-8	2008-1	3	1	1	4	0	0	10.3	151	143	1.3	4.2	14	14.1		55
	2000-1		2006-2				1	M	1b	2002-8	2003-1	2002-7	3	3	4	3	13177796	0	11.5	137	293	1.3	4.5	14.9	12		51
			2012-6				1	F	2a2c	1999-5	1999-7	1999-4	3	1	3	4	1272834	0		237	271	1	4.4	15.7	9.7		68
2003-3	2004-2		2013-3				1	M	2a2c	2003-7	2003-12	2003-4	3	1	3	3	766347	147374	12.1	41	46	1	7.7	15.1	12.6		66
			2016-11				1	F	1b	2002-7	2002-12	2002-6	3	3	4	4	4260639	0	11.8	70	122	1	5.4	13.9	20.4		45
	2012-3		2014-5				1	M	1	2007-12	2008-12	2007-12	3	1	3	1	0	0	10	61	147	0.7	8.5	15.2	19.6		45
2000-7			2013-8				1	M	2b	2008-11	2009-4	2008-10	1	3	4	1	0	0	10.2	99	176	1.1	4.5	14.5	14		49
	2011-11		2013-8				0	M	2a2c	2007-8	2007-11	2007-7	1	3	4	1	0	0	10.5	56	107	0.6	4.3	13.6	20.9		59
2004-10	2002-4		2007-3				1	M	1b+2	2005-8	2006-2	2005-8	3	3	4	3	3200	615	10.5	213	440	0.6	8.4	12.1	14.2		75
2006-10		2009-2	2016-12				0	M		2007-5	2007-10	2007-4	3	1	3	4	0	0	10.6	86	96	1.6	7.5	14.7	17.4		34
2015-5			2016-12				1	M	2	2008-4	2008-9	2007-6	3	1	4	1	0	0	10.8	41	98	0.7	4.8	16.6	11		55
2007-6	2010-5	2008-12	2016-6				1	F	2a2c	2007-5	2007-10	2007-4	3	1	3	2	0	0	10	99	164	0.4	5	13	13.8		60
			2015-8				1	M	1b	2007-4	2007-10	2007-4	1	1	4	1	0	0	10	40	85	0.9	5.2	15	25		20
			2008-2				0	F	2a2c	2002-3	2002-4	2002-3	1	1	3	0	1120304	0	10.6	93	122	0.5	6.3	12.6	23.2		53
			2004-4				0	M	1b	1999-12	2000-6	1999-10	1	3	3	0	8458000	0	11.9	30	53	1.2	6.7	16.1	14		57
	2002-1		2014-6				1	F	2	2006-12	2007-6	2006-11	3	3	3	1	0	0	9.5	118	171	1	5	12.8	19.7		76
			2013-10				0	M	1b	2004-9	2005-3	2004-8	3	3	3	4	5243750	1008410	11	81	108	0.8	6.8	15.2	14.3		71
			2016-12				1	M	2a2c	2001-1	2001-6	2000-12	0	3	4	0	17559888	0	11	36	69	0.6	4.9	15.4	15.3		33
			2001-4				1	M	3a	1999-9	2000-2	1999-8	1	3	3	0	589000	0	11.1	127	228	0.6	9.7	16.6	27.6		26
			2016-12				1	M	2a2c	2005-8	2006-1	2005-8	1	1	3	1	0	0	10	68	126	1.2	9.1	14.9	25.7		49
			2016-6				1	M	2a2c	2002-10	2003-3	2002-9	0	3	3	0	87099	0	12.1	69	132	0.9	6.3	14.5	21.5		61
			2016-8				1	F	6	2005-8	2006-2	2005-7	0	3	3	0	0	0	10.5	33	33	0.4	5	14	21.6		25
			2016-10				1	M	1b	2007-3	2008-2	2007-3	4	4	6	4	0	0	10.4	112	258	1	9.2	17.1	14.4		54
	2003-8		2016-9				1	F	2a2c	2005-2	2005-5	2005-1	1	1	3	0	0	0	10	23	21	0.7	4.6	11.9	19.1		62
			2003-7				1	M	2a2c	1999-5	1999-11	1998-10	0	1	4	0	0	0		34	52	1	6.4	13.1	23.4		44
			2011-3				1	F		2006-11	2007-10	2006-6	0	1	3	0	0	0	9.3	15	18		7.1	11.7	12.8		51
			2006-10				0	F	1b	1999-12	1999-12	1999-11	1	1	3	3	21455	0	11.8			0.7	0	0	15.7		66
2015-6	2015-6		2016-9				1	M		2000-4	2000-10	2000-4	1	1	4	4	0	0	12.8	137	257	1.3	7	15.3	14.3		50
			2011-3				0	M	1b	2000-9	2001-8	2000-8	1	1	3	3	3075000	0	11.2	35	27	2.1	8.7	13.5	12.7		73
	2007-7		2016-11				1	F	1a	2005-5	2005-11	2005-4	3	3	4	3	3200	615	11	103	156	1	3.7	13.1	14.2		50
			2016-11				0	M	1b	2009-8	2010-7	2009-7	3	3	3	3	0	0	11.7	160	181	1.7	5.8	16.3	7.7		68
			2016-1				1	M	1a1b	2006-9	2007-2	2006-8	1	4	4	1	0	0	9.7	83	241	0.7	5.2	14.1	22.8		28
2008-8			2016-12				1	F	2a2c	2008-5	2008-9	2008-5	4	3	3	4	0	0	12.4	162	143	1.5	6	13.2	91		52
			2004-1				1	M	2a2c	2002-8	2003-1	2002-7	1	1	3	4	7614218	0	11.4		87	1.3	6.4	16	8.9		60
			2016-10				1	F	2a2c	2009-9	2010-3	2009-9	1	1	3	2	0	182553	10.6	98	100	0.9	7.1	15.3	21.6		51
			2005-5				0	F	1b	2002-2	2002-3	2001-12	1	1	3	4	0	0	11.6	102	116	0.8	5.7	13.7	14.8		66
		2004-5	2008-1				1	M	2a2c	2002-11	2003-4	2002-10	0	1	3	0	965226	0	10.3	146	359	1.2	5.7	15.6	11.7		41
			2015-10				1	F	2a2c	2008-4	2008-10	2008-4	1	1	4	1	0	0	10	61	94	0.4	5.3	13.9	10.7		59
2015-3	2006-11		2015-3				0	M	2a2c	2009-10	2010-1	2009-9	1	1	3	1	0	48710	9.9	84	192	0.9	9.2	18.1	28.5		66
			2016-10				1	F	2a2c	2004-2	2004-7	2003-11	1	1	3	0	6523748	0	10		23	0.8	0	0			60
			2016-11				1	M	2a2c	2003-4	2003-9	2003-3	1	1	3	0	36245860	0	11.1	73	165	1.5	6.5	6.3	14.6		46
			2016-12				1	M	2b	2007-1	2007-6	2002-7	1	1	3	0	0	0		361	33	0.9	7.7	13.3	22.6		63
			2012-1				1	M		2003-1	2003-6	2002-12	0	4	1	0	0	0		517	1253	0.7	3.6	11.2	16.5		50
2013-6			2016-10				0	F	1b	2009-2	2009-7	2009-1	1	3	3	1	0	0	10.1	133	235	0.9	4.9	14.3	21.9		63
2007-10	2012-4		2012-2				1	F	2a2c	2006-7	2007-1	2006-7	3	4	3	1	0	0	9.4	97	127	0.8	7.2	15.4	25		65
			2008-3				1	M	2b	2003-4	2003-10	2003-4	4	3	4	4	842136	0	11.7	221	395	2	8.3	13.8	23.3		60
		2007-10	2016-12				1	M	2a2c	2009-2	2009-7	2008-9	1	3	3	1	0	0	10.7	86	85	1	6.7	15.3	14.6		69
			2016-12				1	F	2a2c	2001-9	2002-3	2001-9	3	4	4	1	4707715	0	11.6	275	540	0.9	5.6	13	14.6		56
	2010-1		2016-9				1	F	2b	2004-11	2005-5	2004-11	4	3	3	4	256522	49331	12.1	170	165	1	8.5	11.4	20.8		64
			2009-3				0	F	1b	2008-2	2008-7	2008-1	4	1	4	4	0	0	11.6	170	359	0.8	4.1	14.3	10.2		64
	2001-4		2002-5				0	F		2001-4	2001-9	2001-4	6	4	3	1	0	0		532	603	1.7	7.2	14.6	12.4		68
			2003-10				0	M	2b	2001-9	2002-3	2001-9	1	1	3	0	2362885	0	10.2	150	448	0.7	8.4	16	18.8		41
2001-4			2014-9				1	M	2a2c	2002-11	2003-4	2001-6	1	3	3	0	5584954	0	11.4	374	944	1.4	5.7	15.1	15.9		60
			2007-7				1	M	2a2c	2005-1	2005-7	2005-1	1	1	4	1	0	0	10.4	31	89	0.8	6.1	15.3	20.2		36
2005-2			2016-2				1	F	2a2c	2001-6	2001-11	2001-5	3	1	3	4	25453	0	11.3	93	163	0.4	5.2	12.7	15.2		59
			2016-4				1	F	2b	2003-9	2004-3	2003-9	1	1	3	1	0	0	10.9		169	0.8	4.6	13.5	26.6		51
			2002-7				1	M	2a2c	2001-6	2001-12	2001-5	3	1	4	0	3404947	0	11.1	67	177		5.3	14.9	20		37
			2016-11				1	M	1b	2001-11	2002-5	2001-5	6	3	3	3	560443	0	12.2	63	123	0.9	0	0			40
			2007-4				1	M	2a2c	2005-9	2006-2	2005-7	3	1	3	4	3601928	692678	10.1	47	82	0.9	13.1	16.1	30.5		43
	2016-1	2008-8	2016-12				1	F	2a2c	2006-8	2007-3	2006-8	3	3	4	1	0	0	10.8	107	180	0.6	5.9	11.3	13		56
2005-1			2016-7				1	M	2a2c	2005-7	2006-1	2005-7	3	3	3	4	1445247	277932	10.7	103	172	1.6	6.6	11.9	12.3		51
2008-5	2010-8		2016-12				1	F	2a2c	2006-2	2006-8	2006-2	4	3	4	4	426806	82078	10.7	131	162	1.2	2.9	12.7	6		57
2006-1			2016-3				1	F	2a2c	2007-11	2008-4	2007-10	4	3	4	4	0	0	11.1	127	214	1.4	6.2	13.5	9.2		59
2005-5			2014-1				0	M	1b	2008-8	2009-4	2008-8	1	3	3	1	0	0	10.3	200	279	0.9	6.4	13.1	13.2		74
			2012-10				0	M	6a/6c	2009-6	2009-11	2009-6	3	1	4	4	0	0	10.7	214	318	1	6.4	14.6	7.7		48
			2010-8				1	M	6a/6b	2009-7	2009-12	2009-6	1	3	3	2	0	0	10.7	58	116	1.1	8.8	16.9	12.5		38
	2002-12		2016-8				1	M	2a2c	2009-7	2009-12	2009-6	3	1	4	4	0	0	9.9	176	228	1.3	6.5	16.6	21.9		65
			2016-7				1	F	2b	2007-3	2007-8	2005-6	1	3	3	1	0	0	10.4	87	128	0.4	6.5	8.6	23.9		44
			2005-2				1	M		2003-8	2003-10	2003-7	1	1	4	0	0	0	11.4	48	75	0.6	6.3	15.2	21.8		53
			2007-2				1	F	2a2c	2004-7	2005-1	2004-7	4	3	3	4	48301	9289	10.5	65	84	1	8.7	13.2	19.1		45
			2016-12				1	M	1b	2004-9	2005-3	2004-9	1	3	3	1	0	0	9.5	130	219	0.8	7.8	14.7	26.2		43
	2004-3		2016-9				1	M	1b	2004-11	2005-4	2004-11	3	1	3	3	252867	48628	11	131	151	0.5	4.7	13.5	10.8		53
		2008-7	2015-5				0	F	2	2004-9	2005-2	2004-8	3	3	3	2	35575	6841	10	56	42	0.6	5.8	12	26.2		69
			2015-9				1	M	1b	2009-8	2010-2	2009-8	3	3	4	2	0	0		61	143	1	7.6	14.7	24		46
			2016-5				1	M	2b	2006-3	2006-8	2006-2	3	3	4	3	5448	1048	10.3	143	194	0.8	7.2	15.9	25.7		47
	2015-2		2016-9				1	F	2a2c	2006-3	2006-8	2006-2	1	3	3	1	0	0	9.3	88	158	1	5.4	15.1	19.6		63
2005-1			2011-8				1	F	2a2c	2006-5	2006-10	2006-4	3	4	4	4	3200	615	11.4	112	108	1.4	4.5	13	11.1		58
			2009-12				1	M	1a1b	2008-5	2009-7	2008-3	3	3	3	3	0	0	10.7	113	186	0.9	5.6	14.1	21.3		49
2005-7			2014-6				1	M	2a2c	2006-3	2006-8	2006-1	3	3	3	1	0	0	10.7	107	254	0.7	9.5	14.8	22.5		65
			2016-5				1	M	2a	2008-4	2008-9	2008-4	1	1	3	1	0	0	10.1	133	139	0.6	6.6	14	20.8		49
			2016-9				1	F	2	2006-7	2007-1	2006-6	1	3	3	1	0	0	9.7	44	104	0.7	5.2	13.5	21.7		24
2014-9	2014-9	2014-10	2016-12				1	M	2a2c	2008-12	2009-5	2008-12	1	3	3	1	0	0	10.1	81	153	1.4	7.4	17	11.9		61
			2016-4				1	M	2b	2007-3	2007-9	2007-3	1	1	3	1	0	0	9.8	83	217	0.9	7.1	16.2	26.3		22
			2016-5				1	M	6a/6b	2009-3	2009-8	2009-2	3	3	3	1	0	0	10.1	60	108	0.6	6.2	15.3	20.5		33
			2009-8				0	M	1	2007-12	2008-6	2007-12	4	4	3	4	0	0	12.5	151	83	1.8	5.4	15.9	10.8		67
			2010-5				1	M	1b	2008-12	2009-6	2008-12	1	3	3	2	0	0	11.3	129	295	1.1	5.5	17	23.7		46
			2016-11				1	M	2a2c	2009-12	2010-5	2009-7	1	1	3	0	0	18074	10	195	311	0.5	5.2	13.5	17.9		55
2007-4	2009-10		2011-5				1	M	1b	2009-6	2009-11	2009-3	3	1	4	4	0	0	10.2	94	115	0.5	6.1	13	17.7		70
			2016-11				1	F	2b	2004-4	2004-9	2004-3	4	4	4	3	0	0		178	262	1.6	5.2	14	15.7		52
	2011-9		2011-9				1	M	1b	2000-4	2000-4	2000-3	1	1	1	4	2692510	0	11.7	78	149		6.4	14.5	16.1		66
			2015-2				1	M	2a2c	2001-3	2001-9	2001-3	1	4	4	0	982446	0	10.3	237	565	1	4.1	15	19.9		40
			2010-1				0	F	2a2c	2000-5	2000-7	2000-4	1	3	4	0	1139000	0	10.6	50	86	0.8	5.7	11.2	29.1		36
	2004-2		2005-2				1	M	2a2c	2004-4	2004-7	2004-4	3	3	3	3	23498	4519		141	219	1.1	6.1	14.9	16.9		72
2000-1	2000-1		2006-1	2004-06			1	F		1999-10	2000-7	1999-9	1	1	1	4	0	0		145	89	2.7	8.4	13.6	15.9		72
	2005-5		2016-8				1	F	1b	2008-5	2008-11	2008-5	1	1	3	1	0	0	10	80	122	0.5	6.8	13.8	18.6		55
	2004-3		2015-5				1	F	2a2c	2000-12	2001-7	2000-11	5	3	3	3	1025589	0	13.7	131	159	1	4.8	13.2	15.6		61
2016-8			2016-2				1	M		2004-5	2004-10	2004-4	0	1	3	0	0	0	10.9	120	246	1	7.8	18	16.7		58
	2000-2		2002-9				1	F	2a2c	1999-2	1999-9	1998-12	1	4	3	2	0	0		82	93		5	12.5	13.1		57
			2016-9				1	F	1b	2004-2	2004-7	2003-12	1	1	4	3	15964	3071	10.8	188	285	0.7	5.5	11.4	13.8		47
			2007-2				1	F		2005-6	2005-11	2005-6	3	3	4	1	0	0	10.2	79	143	1	0	14.7	26		61
2005-6	2008-10	2000-11	2016-11				1	M	2a2c	2001-9	2002-3	2001-9	3	3	3	0	4192160	0	10.1	271	547	1	7.1	16.1	21.3		50
			2007-1				0	F	1b	2004-10	2005-3	2004-9	3	3	4	4	191606	36847	10.6	57	70	0.8	6	13.1	27		67
			2016-1				1	F	2a/2c	2009-9	2010-8	2009-8	3	3	3	3	0	71217	10.8	110	151	0.7	6.5	13.9	18.4		48
2013-1	2012-2	2012-12	2016-10				1	F	1b	2008-3	2008-9	2008-1	3	3	3	0	0	0	10.5	156	260	0.9	3.9	16.7	10.1		58
			2008-5				1	F	2a2c	2000-8	2001-2	2000-7	5	3	3	1	9058	0	10.9	74	96	1.3	6.3	12.7	16.1		52
			2008-9				1	M	2b	2005-4	2005-10	2005-4	4	3	4	4	1337471	257206	11.5	79	120	1	0	4.4	8.6		45
	2009-8		2016-12				0	M	1b	2005-9	2006-3	2005-8	3	1	3	3	0	0			86	0.9	7.5	15.3	21.6		55
			2012-6				1	F	2b	2002-6	2002-11	2002-5	1	1	4	0	17422	0	12	69	30	0.6	5.9	13.1	12.2		56
2009-10	2010-11		2015-9				1	F	2b	2006-2	2006-8	2005-11	1	1	3	4	3200	615	10.6	77	87	0.9	4.8	12.5	14.8		63
			2016-8				1	F		2005-11	2006-11	2005-10	0	1	1	1	0	0	9.9	11	9	0.2	5.8	6.7	15.9		41
2005-2			2016-12				0	F	1b	2004-2	2005-1	2004-2	1	1	3	4	11143076	2142900	11.2	100	142	0.8	3.5	13.3	11.5		57
			2016-12				1	F	2a	2008-12	2009-6	2008-12	1	3	3	1	0	0	10.7	68	94	0.8	7	12.4	20.5		30
2003-4	2000-8		2013-8				0	M		2006-8	2007-1	2006-8	1	4	3	1	0	0	9.9	149	135	0.7	7.1	13.3	15.8		85
	2009-10	2004-2	2008-5				1	M	1b	2006-7	2007-1	2006-7	1	3	3	1	0	0	9.7	148	219	0.5	6	14.6	15.4		65
2008-11			2016-4				1	M	1b+2b	2007-11	2008-5	2007-11	3	1	4	1	0	0	10	59	98	1.1	10.2	13.1	14.3		64
2005-1	2000-1		2016-7				1	M	2a2c	2007-4	2007-9	2007-4	5	3	3	2	0	0	10	155	187	1	4.9	13.8	20.2		78
	2015-6		2014-9				1	M	1b	2003-3	2003-8	2003-2	1	1	3	0	8971542	0	10.8	73	128	0.6	7.7	13.9	15.3		66
	2010-12		2016-12				1	M	2a2c	2003-11	2004-5	2002-11	1	1	4	0	634393	121999	10.7	103		0.7	8.6	17.4	19.3		46
			2016-12				1	F	2a2c	2009-5	2009-11	2009-5	3	1	3	2	0	0	10.3	27	35	0.8	5.9	13.8	12.1		53
2008-6	2013-3	2008-12	2010-6				1	M	2b	2004-2	2004-7	2004-2	1	1	4	3	3200	615	11.4	182	274	0.9	5.5	14.2	13.9		43
	2000-1		2008-4				0	F	2a2c	2004-9	2005-3	2004-9	1	1	3	3	0	0	10.7	43	33	0.6	4.7	12	15		65
			2003-6				1	M	2a2c	2001-6	2001-11	2001-5	4	3	4	3	436471	0	10.9	220	322	1.5	4.8	14.2	20.7		50
			2016-5				1	F	1b	1999-6	1999-12	1999-4	0	1	4	0	10140000	0	11	160	306		4.1	12.8	16.9		46
			2003-2				1	F	2a2c	2000-10	2001-4	2000-10	1	1	3	1	71768	0	9.5	67	103		7.8	13.5	19.4		60
	2005-11	2015-11	2016-8				1	M	2a2c	2002-7	2003-1	2002-7	1	3	3	0	52672	0	10.7	29	50	0.5	5.7	14	15.1		52
			2016-8				1	M	2a	2002-8	2003-5	1999-12	1	1	4	4	14120000	0		77	152	1.3	7.5	16.4	12.3		50
	2012-12		2016-12				1	M	1b	2008-5	2009-4	2008-5	1	1	3	4	0	0	11.4	73	131	1.8	5.4	15.1	17.8		68
			2016-9				1	M	1	2006-2	2006-8	2006-2	3	3	3	3	846049	162702	11.1	115	191	1	4.3	17.1	14.8		54
		2014-4	2016-10				1	M		2006-4	2006-10	2000-5	1	1	4	0	0	0	9.6	37	78	1.1	5.7	16	23.1		58
	2002-12		2016-12				1	M	1	2003-11	2004-5	2003-10	3	1	4	3	1504063	289243	11.7	81	133	1.4	3.9	14.9	9.4		53
			2014-6				1	F	2a2c	2001-9	2002-2	2001-8	1	1	3	4	326088	0		253	386	1.4	8.6	14.4	11.3		67
	2002-9		2011-10				1	M	1b	2000-12	2001-6	2000-12	3	1	4	4	7159365	0	10.8	61	112	0.9	7.3	15.2	14.4		47
	2004-9		2016-10				1	F	2+4e	2005-6	2005-11	2004-9	3	3	4	1	0	0	10.7	116		1.2	5.7	13.4	12.2		58
2015-2	2016-2	2009-7	2011-6				0	F		2004-3	2004-4	2004-2	1	0	4	1	0	0	10.5	70	131	0.5	4.1	14.4	19.6		53
		2014-7	2015-7				1	F	2a2c	2005-9	2006-3	2005-9	3	3	4	0	0	0	10.7	147	218	0.7	3.8	14.5	20.5		48
			2010-5				1	M	2	2009-5	2009-10	2009-5	1	3	3	1	0	0	10.8	162	322	0.8	5.8	15.4	27.3		47
			2014-12				1	F	2a2c	2000-12	2001-6	2000-12	3	3	4	4	1146660	0	10.7	49	76	0.9	6.8	15.1	21.6		52
2004-4	2003-9		2011-1				0	F		2002-2	2002-6	2002-7	3	3	3	4	0	0	10.8	94	301	0.8	6.1	12.5	19.4		66
			2016-12				1	F	1b	2009-7	2010-6	2009-7	3	1	4	2	0	0	10.4	65	81	0.6	5.4	14.8	21.1		60
			2016-12				0	F	1b	2007-6	2007-12	2007-6	4	1	4	4	0	0	11.4	88	107	2.1	5	14.6	7.1		58
			2006-10				1	F	1b	2003-12	2004-6	2003-12	1	3	4	3	828974	159418	11.1	96	193	0.9	6.5	13.9	20.2		57
			2016-11				0	F	2a2c	2003-1	2003-7	2002-12	4	3	3	4	10343014	0	12.3	61	71	0.9	5.3	12.8	14.6		64
			2001-3				0	F	1b	1999-8	2000-1	1999-7	3	1	4	2	5449000	0	11.7	74	95	0.9	6.6	12.2	13.6		56
2005-1	2007-1		2016-6				1	M	1	2004-8	2005-4	2003-10	1	1	3	1	0	0	10.9	61	89	1.3	6.2	14.8	13.2		66
2010-2	2010-2		2005-12				0	M	1b	1999-10	1999-12	1999-3	0	1	4	0	1658588	0		26	26		4.6	14.7	22.5		30
			2014-2				1	F	1b	2003-11	2004-4	2003-10	3	1	3	4	482163	92724	11.8	91	148	1.5	4.4	14.4	11.5		55
2001-4	2001-4		2008-6				1	M	2a2c	2001-5	2001-12	2001-5	1	1	3	4	7289030	0	10.9		55	0.6	6.3	13.9	16.5		61
			2003-3				0	M	2a2c	2001-12	2002-2	2001-11	1	1	3	4	2084251	0	10.8	114	175		5.8	15.5	11.5		53
			2016-12				0	F	2a2c	2005-4	2005-10	2005-3	3	3	3	3	0	0	10	83	163	0.5	0	12.8	25		47
			2016-11				1	M	1b	2005-4	2006-4	2005-4	3	3	4	3	3234	622	11.3	53	87	1.2	5.2	15.5	12.8		68
			2016-9				1	F	2a2c	2007-12	2008-6	2007-12	3	3	4	1	0	0	10.5	126	177	0.7	8	14.8	20.2		63
			2011-5				1	M	1b	2005-1	2005-6	2004-12	3	3	3	1	10484324	2016220	10.8	137	318	0.8	6.2	16.7	15.2		53
			2014-2				1	M	1b	2004-3	2004-8	2004-2	3	3	3	4	470336	90449	12.1	432	490	1.5	4.5	12.3	16.7		65
	2013-7		2009-7				1	M	1b	2006-8	2007-7	2006-7	0	3	3	0	0	0	9.4	62	113	1.4	8.3	14.9	24.7		29
2016-10	2000-1		2016-11				1	F	2a2c	2001-7	2001-12	2001-6	1	3	4	0	2499	0	10.7	85	82	0.6	8.4	14.3	19.3		57
2006-12			2016-1				1	F	1b	2009-7	2010-6	2009-7	3	3	3	1	0	0	10.5	99	133	1.7	4.6	14.8	20.6		47
	2013-10	2006-5	2016-12				0	M		2006-5	2006-7	2006-5	1	1	3	1	0	0	9.7	79	113	1.2	5.1	14.7	4.7		68
2000-1	2000-1		2002-10				0	F		2000-12	2001-6	2000-12	1	1	3	3	19082596	0		26	28	0.5	6.2	9.2	43.3		77
			2016-9				1	M	1	2007-4	2007-10	2007-4	1	1	4	2	0	0	10.3	68	82	0.8	4	15	13.8		60
2014-3	2001-4		2016-11				1	F	1b	2004-5	2004-11	2004-4	3	1	3	4	0	0	10.7	126	239	0.9	8.2	13.4	24.6		61
			2009-12				0	F	1b	2005-1	2005-6	2004-12	3	3	4	3	9215574	1772230	11	185	328	0.9	0	0			43
2005-2			2009-12				1	F	1b	2002-4	2003-3	2002-3	3	4	3	0	10971746	0	12	279	172	0.8	5.4	10.8	29.3		70
			2010-11				1	F	1b	2007-7	2008-1	2007-7	0	1	3	1	0	0	10.2	66	142	0.9	6.4	14.3	25		56
			2007-4				1	F	2a2c->1a	2004-11	2005-5	2004-6	4	1	4	4	1180126	226947	10.8	87	113	1.4	5.7	10.7	9.3		55
			2016-8				1	F	1b	2007-1	2007-12	2006-12	4	3	3	1	0	0	10	75	121	0.8	5	14.7	17.4		54
			2016-4				1	F	2a2c	2008-2	2008-8	2006-3	1	1	3	1	0	0	11.2	161	143	1.2	4.5	14.3	12.1		65
			2004-3				1	F	2b	2000-11	2001-5	2000-11	5	3	3	0	767394	0	10.6	141	221	0.7	5.7	13.6	11.7		52
2002-7	2002-7		2016-12				1	F	2a2c	2007-5	2007-10	2007-4	1	1	3	2	0	0	9.8	146	271	1.3	5.4	12.8	13.2		53
	2005-3		2016-9				1	M	2a2c	2000-1	2000-6	1999-11	0	1	3	0	4392000	0	10.9	29	35	1	4.6	15.3	15.7		49
			2013-9				1	F	1b	2004-5	2005-4	2004-5	1	3	3	3	2989032	0	10.5	147	323	0.7	6.4	11.4	23.4		43
			2012-7				0	F	1b	2009-7	2009-9	2007-7	4	1	3	4	0	0	10.6	81	81	1.3	3.8	13.9	13.8		51
2005-1	2001-4		2008-8				0	F		2002-2	2002-10	2002-1	3	1	3	4	6155666	0	11.9	97	73	0.7	6.2	11.7	14.2		75
			2002-7				0	F	1b	2000-4	2000-9	2000-2	0	1	3	0	255179	0		50	46		3.9	13.4	21.2		68
			2014-3				1	M	1b	2005-5	2005-11	2005-5	3	1	4	0	0	0	10.4	60	117	1	5.9	16.7	13.9		36
			2015-5				1	M	2a	1999-11	2000-5	1999-11	0	3	4	0	278000	0	11.2	125	339	0.8	5.5	14.5	17.1		36
			2010-3				1	M	2b	1999-10	2000-4	1999-10	3	3	3	4	9586000	0		137	186		7	15.2	15		54
2012-11	2015-4		2016-11				1	F	1	2009-2	2010-1	2009-1	3	1	3	4	0	0	10.7	135	180	0.7	3.3	14.3	9.5		61
2006-4	2006-8		2016-12				1	M	1b	2009-9	2010-8	2009-8	3	3	3	1	0	9738963	10.3	133	260	1.2	8.1	17.1	31.7		49
			2016-9				1	M	2b	2001-8	2002-2	2001-8	5	1	3	4	823412	0	11.4	640	1251	1.9	3.8	14.7	12.7		54
			2016-9				1	F	2a2c	2005-1	2005-6	2004-12	3	3	4	4	109418	21042	11.4	233	261	1.2	3.4	13.5	8.8		60
			2016-11				1	F		2008-9	2009-3	2008-9	1	3	3	3	0	0	10.4	175	244	1	5.4	12.9	9.9		61
			2016-11				1	F	1a	2009-2	2009-9	2008-12	1	3	4	3	0	0		86	103	0.8	4.5	11.2	16.8		64
			2003-4				0	F	1b	2001-3	2001-9	2001-2	1	1	4	1	4978451	0	11	196	367	1.1	5.3	14.3	20.9		62
			2016-9				1	F	2a2c	1999-9	2000-2	1999-8	0	1	1	3	356000	0	12.9	27	38	1.3	4.6	13.1	11.7		45
			2010-4				1	M	2a2c	2007-12	2008-6	2007-12	3	3	3	4	0	0	12	67	123	1.9	4.2	14.1	7.6		59
2006-2	2002-1		2016-12				1	M	2	2000-7	2000-12	2000-6	1	3	4	0	4389	0	10.9	58	70	0.9	4.1	13	12.4		58
			2006-9				1	M	1b	2004-9	2005-2	2004-8	1	1	3	1	4661302	896982	10.1	48	82	0.5	6	14.4	15.4		61
2014-12	2009-5	2014-12	2016-11				1	F	1b	2002-11	2003-10	2001-4	0	1	1	4	2100273	0			11	0.9	4.7	12.1	11.1		69
			2008-9				1	M	2a2c	2006-3	2006-8	2006-3	1	4	4	1	0	0	10.5	325	513	0.8	5	14.6	17.5		71
	2006-3	2010-10	2013-9				1	F	2a2c	2006-11	2007-5	2006-10	1	3	3	3	2006720	385908	9.8	98	139	0.5	5	14.2	16.1		57
2015-5	2011-9		2016-12				1	M	1b	2003-4	2004-1	2003-4	3	1	3	3	0	0	11.2	114	194		10.4	15.8	18.2		54
			2016-5				1	F	2a2c	2002-8	2003-2	2002-8	1	1	3	0	1185539	0	10	74	129	1.2	6.5	14.2	21		51
2006-1			2016-2				1	F	2a2c	2002-10	2003-4	2002-10	1	3	4	2	1042138	0	11.2	39	81	0.8	4.6	13.7	13.8		49
			2016-10				1	F	1b	2007-4	2008-3	2007-4	1	1	3	1	0	0	9.5	113	194	0.5	6.5	14.3	20.3		57
			2016-9				0	F	2a2c	2009-5	2009-6	2009-4	1	1	3	1	0	0	9.9	28	18	0.8	4.1	13.9	12.6		69
		2012-6	2016-7				1	F	1b	2001-2	2002-1	1999-7	0	1	4	1	9261000	0		46	60	1.1	3.8	14.6	13.2		57
2005-2			2016-7				1	M	2a2c	1999-6	1999-12	1999-3	0	3	1	1	0	0	12.2	157	423	1.2	5	14.7	17.6		44
	2013-3		2016-12				1	F	1b	2009-4	2010-4	2008-9	1	2	2	3	0	0	10.1	109	114	0.8	5.1	15.5	11.5		51
			2016-10				1	M	1b	2002-8	2003-5	2002-8	1	1	4	1	140915	0	10.1	26	48	0.8	5.3	14.5	28.8		44
			2014-10				0	F	1b	2007-11	2008-4	2007-11	3	1	4	1	0	0	9.9	88	182	0.7	5.9	14.4	15.2		61
			2016-10				1	M		2009-9	2010-2	2009-9	1	1	3	1	0	0	10.8	129	201	0.6	5.1	13.7	24.5		57
			2009-10				1	F	1b	2005-3	2005-9	2003-10	1	1	3	3	10238394	0	9.9	159	192	0.8	4.8	13.1	17.3		65
			2016-10				1	M	1a	2009-9	2010-3	2009-8	3	3	4	2	0	0	10.3	38	99	1	6.2	15.2	13.1		47
			2004-4				1	M	2a2c	2003-3	2003-9	2003-1	1	1	3	4	8509	0		41	56		7.1	13.3	17		75
			2003-3				1	M	2a2c	2000-4	2000-10	2000-4	0	1	3	1	20530000	0		50	84	1.6	5.5	17.1	15.3		47
2003-12	2003-12		2016-12				1	M	2a/2c+4e	2008-9	2009-3	2008-9	3	1	4	4	0	0	10.8	134	118	0.8	5.1	12.5	14		71
			2008-3		2001-12		1	M	1b	1999-11	2000-4	1999-10	3	1	4	4	2279000	0		46	44	0.7	6.9	13.8	12.5		68
		2008-3	2016-11				1	F	1b	2006-3	2006-9	2006-2	1	1	3	1	2224081	427708	10.4	152	219	1.3	4.8	14	21.9		60
		2015-11	2016-10				1	F	2a2c	2005-9	2006-3	2005-9	1	3	4	1	0	0	10.3	87	143	1.2	5.3	11.2	22.6		50
2007-9			2016-11				1	F	2a2c	2008-3	2008-9	2008-3	3	3	4	4	0	0	10.5	158	123	0.8	7.5	13.3	14.2		62
		2002-12	2016-5				1	F	2a/2c	2009-9	2010-3	2009-9	1	3	4	2	0	0	10.5	77	186	0.6	3.3	11.2	12.8		62
			2016-5				1	M	2	2002-12	2003-6	2002-12	0	3	4	0	237497	0	12.7	46	110	1	8.3	17.3	23.3		51
			2004-8				1	M	2a	1999-12	2000-5	1999-11	1	3	4	0	16670000	0	10.2	258	535	1	7.3	14.5	23.9		46
2006-9		2006-9	2014-2				0	M	1b	1999-10	2000-4	1999-9	0	1	1	0	15080000	0		17	21	0.7	7.3	13.9	17.4		29
			2015-11				0	M		2003-7	2003-9	2003-4	1	3	3	3	0	0	12.3	66	83	2	9.9	15.4	17.4		44
			2016-11				0	F	1b	2007-7	2007-11	2007-7	2	1	3	2	0	0	11.5	142	195	0.9	3.4	12.4	10.6		55
	2004-4		2016-12				0	M	1b	2001-10	2002-3	2001-9	1	1	4	1	968033	0	12.1	44	51	0.8	0.8	14.4	18.3		61
			2016-9				1	M	2a2c	2009-4	2009-9	2009-3	1	1	3	1	0	0	10.9	202	401	0.8	5.6	16.1	21.9		56
	2002-2		2004-5		2003-04		0	F	1b	2002-3	2002-4	2002-3	4	1	3	4	5454117	0	12	177	110	1.3	3.6	12.2	9.8		67
2005-1	2014-1		2015-11				1	M	2a2c+4e	2004-4	2004-9	2004-3	1	1	3	3	329590	63383	10.7	95	138	0.8	5.5	14	15.5		47
			2016-5				1	F	2a2c	2004-1	2004-6	2003-12	3	1	4	1	0	0	12.1	173	165	1.3	4.2	13.5	16.9		57
			2003-3				0	M	1b	2000-4	2000-10	2000-4	1	1	3	4	1335715	0	13.3	72	134	1	5.5	17.7	14.1		53
		2003-10	2012-5				0	F	1b	2008-10	2009-4	2008-10	3	3	3	1	0	0	10.6	129	178	0.6	4.9	14.8	17.4		48
			2014-8				1	M	2a2c	2008-4	2008-9	2008-3	1	3	4	1	0	0	10.7	74	169	0.9	5.6	16	21.6		52
	2013-1		2016-6				1	M	1b	2003-2	2003-8	2003-1	0	1	1	2	14969593	0	10.8	99	162		9.2	15.8	18.7		62
			2012-9				1	M	2a2c	2006-7	2007-1	2006-6	1	3	3	1	0	0	10.4	47	82	1.1	6.5	16.1	12.4		42
2005-3	2007-1	2007-10	2016-10				1	M	2a2c	2002-11	2003-4	2002-10	1	3	3	1	7628087	0		67	129	0.7	5.4	14.4	17.8		53
			2016-2				1	M	1b	2006-11	2007-5	2006-11	3	3	4	1	0	0	9.9	122	189	1.1	4.3	16.3	16		51
	2016-2		2016-12				0	M	1b	2000-10	2001-4	2000-10	1	1	4	1	5446077	0	10.9	42	50		5.4	14.1	17.9		53
			2016-11				1	F	2a2c	2007-11	2008-4	2007-10	1	1	4	1	0	0	11.4	71	81	0.8	3.5	13.7	10.3		56
2004-3	2007-4		2016-12				0	F	2a2c	2003-12	2004-6	2003-12	3	1	3	1	2119026	407505	10.8	161	312	0.9	5.1	15.6	23.5		60
2005-10	2014-7	2000-3	2016-9				1	F	1b	2004-12	2005-9	2004-10	1	3	3	1	0	0	9.8	80	157	0.6	5.7	13.5	20		62
			2016-8				1	F	2a2c	2005-6	2005-11	2005-6	3	3	4	3	12885	2478	10.7	90	175	0.7	4.2	15.2	14.2		46
			2003-5				1	M	1b	1999-5	1999-10	1999-2	1	1	3	0	956000	0	10.7	50	113	0.5	6.2	15.1	23.6		56
			2004-4				1	M	1	2001-3	2001-8	2001-2	1	1	4	0	1386942	0	10.8	42	95		5.6	15.3	19.7		39
			2016-11				1	M		2008-5	2008-11	2008-5	3	1	3	3	0	0	11.4		94	1.1	5.7	13.4	8.6		53
			2003-9				1	M	2b	2000-9	2001-3	2000-9	1	1	3	4	2197664	0	11.2	44	87	0.4	6.4	15.5	16.9		50
			2008-3				1	F		2001-9	2002-5	2001-8	1	1	4	2	17411658	0	10.8	116	82	0.9	8.5	14.7	25.6		48
2005-11			2016-12				1	M	2a2c	2001-7	2002-1	2000-2	1	1	3	4	170262	0		123	196	0.6	6	13.2	10		51
			2016-10				1	F	2a2c	1999-7	1999-12	1999-6	0	3	4	1	7021	0	12.2	23	23	0.6	4.2	12.4	15		40
			2016-5				1	M	2a2c	2008-10	2009-3	2008-9	3	3	4	1	0	0	10.4	50	91	1.1	5.1	15	12		51
			2015-9				1	F	2a2c	2000-5	2000-11	2000-5	1	3	3	0	2499	0	9.7	79	382	0.9	6.2	12.6	27.4		46
		2016-12	2016-12				1	M	1b	2009-1	2009-7	2008-7	1	3	3	1	0	0	10.7	79	132	1.6	5.8	15.1	20.4		57
			2016-11				1	F	1b	2008-8	2009-2	2008-4	1	3	3	1	0	0	10.8	119	121	0.8	4.2	14.6	19.1		71
			2006-4				1	M	2	2000-1	2000-6	1999-12	1	3	4	0	14950000	0	12.9	71	141	1.1	4	14.8	11		48
		2007-12	2016-11				1	F		2008-4	2008-7	2007-12	0	1	1	0	0	0	10	46	89	0.5	9.6	12.5	32		48
			2012-8				1	M	1b	2001-2	2001-8	2000-8	1	1	4	3	8156368	0	11	191	325	0.9	7.1	15.6	9.7		60
2003-12	2002-7	2002-1	2013-8				1	F	2b	2008-11	2009-5	2008-10	3	3	3	1	0	0	9.7	67	176	0.5	7.6	14.6	21.8		65
	2005-1		2012-7				1	M	1b	2004-3	2004-8	2002-8	1	3	3	3	569323	109486	12	111	142	0.9	4.5	16.4	10.3		47
			2005-8				1	M	1b	2001-1	2001-7	2001-1	1	3	4	3	618097	0	10.6	102	225	0.6	5	11.3	14.3		45
			2016-7				1	M	2b	2007-9	2008-1	2007-2	0	1	1	0	0	0	10.3	26	22	0.9	5.4	15.9	13.1		53
			2016-10				0	F	1	2005-8	2006-2	2005-7	3	3	4	1	0	0	10.7	182	261	0.7	4.4	12.9	14.9		51
			2016-12				1	F	2b	2002-12	2003-6	2002-12	1	3	3	1	1495166	0		73	148	0.5	0	0			43
			2014-10				1	M	2a2c	2001-5	2001-10	2001-5	1	1	1	3	141015	0	11	190	129	1.3	4.2	14.8	25.6		37
			2005-2				1	M	2b	2004-2	2004-8	2004-2	3	3	3	4	13196	2538	11.5	262	365	0.9	6.8	14.3	16.6		65
		2002-3	2010-7				1	M	1b	2005-8	2006-7	2005-7	1	3	4	1	0	0	13.6	56	82	1.1	4.5	15.1	9.6		51
			2016-9				1	F	1b	2007-4	2008-3	2007-3	2	1	4	1	0	0	9.7	110	116	0.7	5.4	14.4	22.9		65
	2010-12		2016-10				0	F	1b	2006-7	2007-1	2006-7	3	3	3	4	616167	118494	11.1	87	85	1	2.5	11.9	4.7		65
2014-1			2016-12				1	F	1b	2008-9	2009-3	2008-9	1	1	3	1	0	0	10	103	141	1	4.5	14.5	15.9		66
2013-6	2002-7	2004-2	2016-10				0	F	2a2c+4e	2008-8	2008-10	2008-8	3	3	4	2	0	0	10.7	63	116	0.9	4.7	13.1	16.1		75
	2014-9		2006-6				1	F	2a2c	2002-10	2003-3	2002-9	0	1	3	1	4773021	0	10.2		40	0.9	8.6	14.8	26.1		62
2011-3			2016-7				1	F	1b	2003-12	2004-5	2003-11	4	3	4	1	0	0	11.9	91	122	1	5	13.1	8.8		64
			2016-7				1	M	2a2c	2004-8	2005-2	2004-7	3	3	4	3	64446	12394	10.5	68	138	0.9	7	14.6	19.6		46
			2006-3				0	F	1a	2003-11	2004-9	2003-11	2	3	3	3	5387911	0	11.5	111	106	1.5	4.9	13.3	9.4		53
			2011-8				0	F		2003-9	2003-10	2003-8	1	3	3	3	0	0	11.1	89	172	0.6	5.8	13.6	12.8		62
			2010-6				0	M	1b	2007-1	2007-7	2007-1	3	1	4	1	0	0	10.1	159	247	1.1	5.2	14.9	18.2		67
			2003-4				1	F	1a	2002-4	2002-10	2002-4	1	3	3	0	1389489	0	10.6	112	191	0.5	4.4	14	11.7		57
			2013-12				1	M	2a	1999-12	2000-6	1999-12	1	1	1	4	11490000	0	11.7	130	296	1.5	4.6	15.1	9.9		51
2013-6			2016-9				1	M	2a2c	2002-9	2003-3	2002-9	0	3	4	0	11845	0	11.6	54	156	0.9	6.1	16.5	12.4		47
2005-12	2005-11		2016-7				1	M	2a2c	2007-2	2007-6	2007-1	3	1	4	1	0	0	9.6	165	213	0.6	8.8	14.5	32.9		67
			2016-4				1	M	2a2c	2004-4	2004-9	2004-3	1	1	3	3	0	0	12.5	62	89	0.8	4.5	14.4	17.7		52
			2003-5		2002-09		0	M		1999-11	2000-8	1999-10	3	1	3	4	0	0	11.6	41	35	1.2	2.8	11.6	6.1		75
			2016-12				1	F	3a	2003-12	2004-6	2003-10	3	4	3	0	0	0	11.4	174	278	0.9	5	12.7	11.4		54
2009-3	2016-11	2008-2	2016-8				1	F	2a2c	2003-10	2004-4	2003-10	1	1	3	4	4854355	933530	10.6	212	276	0.5	64.9	14.1	18.2		47
2005-8	2016-1		2016-11				1	F	2	2009-5	2009-10	2009-4	1	3	3	2	0	0	11.4	166	139	1	7.5	14	18.6		56
			2016-9				1	F	2a2c	2001-7	2001-12	2001-7	4	3	4	4	645461	0	13	121	124	0.7	3.4	13.5	6.6		55
			2016-4				1	F	1b	2005-1	2005-10	2004-12	3	1	4	2	0	0	10.3	63	96	0.7	4.8	14.2	19		48
			2016-3				1	F	2a2c	2000-12	2001-6	2000-11	1	3	3	4	61737	0	10.8	92	125	0.7	4.2	14	9		66
			2014-7				0	M	1b	2002-10	2003-4	2002-9	1	1	3	0	1076201	0		86	111		6.1	15.1	7		68
	2004-8		2014-5				1	M	1b	2009-4	2009-9	2009-3	3	3	3	2	0	0	10	110	144		5.3	12.5	16		63
			2012-12				1	F		2001-4	2001-10	2001-4	3	1	3	4	0	0		112	125		3.2	12.5	10.4		65
2013-9			2014-7				0	F	1b	2009-5	2009-10	2009-4	3	1	3	4	0	0	10.5	112	86	1.4	5.1	12.9	10.9		53
	2000-12		2003-11				1	F	2b	2000-11	2001-5	2000-10	1	3	3	4	2020062	0	11	148	202	1.4	5.1	13.7	9.2		55
			2016-8				0	F	1	2009-11	2010-10	2009-6	0	2	2	4	0	531081	9.7	78	113	0.4	9	13.8	23.1		66
2007-12			2016-10				1	F	1b	2008-3	2009-3	2008-3	3	1	3	3	0	0	10.7	194	270	1.3	5.6	14.7	16.9		63
	2016-2		2016-8				1	F	1	2003-1	2003-7	2002-12	1	3	3	3	4719244	0	11.6	89	130	1.3	3.9	14.9	18		62
	2002-1		2010-10				0	F	1b	2009-3	2009-8	2009-3	3	4	4	4	0	0	10.8	190	174	0.8	5.2	13.4	10.8		73
			2006-4				1	M	1b	2001-9	2002-5	2001-8	1	1	3	0	4164000	0	10.8	28	60	0.6	5	15.2	33.4		40
			2004-2				0	M	1b	2002-1	2002-2	2002-1	1	1	3	1	909406	0	11.2	75	128	1.3	5.8	12.2	23.9		61
			2016-12				1	M	2a2c	2006-1	2006-6	2005-9	1	4	3	3	24097	4634	12.2	137	163	1.6	5.5	11.6	16.5		60
			2016-8				1	F	2a2c	2004-9	2005-3	2004-8	3	3	3	1	3419	658	10	31	28	0.6	4.4	13.9	22.2		46
			2009-7				1	F	3a	2001-3	2001-12	2001-3	1	1	1	0	578506	0	9.5	31	54	1	6.3	10.5	24.6		50
			2016-10				1	F	1	2004-8	2005-2	2004-8	1	3	3	3	119549	22990	11.2	165	231	0.6	3.3	12.2	13.7		57
2006-8		2010-12	2016-8				1	F		2006-8	2007-2	2006-8	1	3	3	1	0	0	10.3	72	130	0.7	3.9	12.8	19.9		45
			2016-12				0	F	2a2c	2007-7	2008-1	2007-7	3	3	4	3	0	0	11.4	118	179	1.1	4.8	13.1	12.5		56
			2015-5				0	F	1b	2000-7	2001-6	1999-11	1	1	4	4	13210000	0		109	213	0.6	5.6	13.2	17.8		62
2007-6	2016-2		2011-11				1	M		2007-10	2008-3	2007-9	3	3	4	2	0	0	9.8	75	109	0.6	5.5	15.2	11.8		47
			2007-1				0	M	1b	2001-11	2002-4	2001-10	5	1	4	3	15923499	0	11.9	85	144	0.6	7.6	14.2	12		60
			2016-7				1	F	2a2c	2007-10	2008-4	2007-10	3	3	3	1	0	0	10.3	67	82	0.3	5	13.9	13.7		68
			2009-3				1	F	1b	2007-5	2007-10	2007-5	3	1	4	1	0	0	10	89	85	0.5	6.9	11.4	29.3		52
	2014-4		2009-7				1	M	3a	1999-2	1999-8	1998-10	0	1	3	0	0	0		135	206		8.9	16.1	21.6		48
2013-1		2010-12	2016-9				1	F	2a2c	2005-2	2005-7	2004-12	4	3	4	3	232852	44779	11.8	158	169	0.7	5.2	14	14		73
			2006-9				1	M	2a2c	2001-6	2001-12	2001-5	0	1	4	0	699109	0	11.4	86	218	1.4	5.9	15.8	21.4		43
			2016-9				0	F	1a1b	2003-12	2004-5	2003-12	1	1	4	2	6464000	0	10.7	139	204	0.7	4.3	13.4	18.1		50
2006-6			2016-5				1	M	1b	2008-1	2008-7	2008-1	1	1	3	1	0	0	10.6	121	249	1.2	3.5	15.7	16.3		59
		2005-12	2016-12				1	F	2a2c	2007-7	2008-1	2007-7	1	1	4	1	0	0	10.6	126	334	0.7	4.6	14	24.7		48
			2016-8				0	F	2b	2004-4	2004-7	2004-4	1	1	1	4	135643	26085	10.9	84	81	0.4	5.6	11.3	9.1		47
			2006-6				1	M	2	2001-2	2001-7	2001-1	1	3	3	1	3180492	0	11.4	108	272	0.8	5.1	15.1	10.8		38
2015-5	2015-5		2016-11				1	F	1,2a2c	2000-12	2001-6	2000-12	1	3	3	4	3680155	0	10.3	49	49	0.7	5.9	14.6	16.4		66
	2004-7		2016-12				0	F	2a2c	1999-6	1999-11	1999-5	0	1	4	0	82887	0		42	33	0.8	4.6	12.3	22.6		65
			2007-12				1	M	1b	2000-1	2000-6	1999-12	1	1	3	4	17950000	0	10.5	88	131	1.4	7.2	13.9	14.8		62
	2000-11		2002-10				0	F	2a	1999-7	1999-12	1999-7	0	1	1	4	918317	0		59	45	0.8	4.6	10.7	9.9		65
			2013-10				1	F	2a2c	2003-3	2003-8	2002-10	3	3	4	0	5452220	0	12.1	68	114		4.7	12.4	12.9		51
	2000-1	2009-2	2015-3				1	F	4e+2a2c	2005-6	2005-11	2005-6	3	3	4	4	0	0	10.9	140	186	0.7	5.5	14.1	15.3		56
2015-6	2004-3		2016-6				1	M	1b	2008-4	2008-9	2008-4	4	1	4	4	0	0	11.3	168	190	1.1	7.3	18.3	11.3		61
	2016-3		2016-11				1	F	2	2005-9	2006-4	2005-9	1	3	4	1	0	0	10.1	52	80	2.1	20	11	22.6		55
			2008-2				1	M	2a2c	2003-1	2003-6	2002-12	0	3	3	0	142755	0	11.4	55	143	1.1	7.1	14.1	29.2		49
			2016-11				0	M	1	2009-3	2009-9	2009-1	1	3	3	1	0	0	10.4	89	99	2.4	6.7	16	20.1		76
			2016-1				1	M	2a2c	2006-8	2007-1	2006-6	3	3	4	4	0	0	10	94	117	2.6	7	17.6	17.7		52
		2005-5	2016-3				1	F		2003-11	2004-5	2001-10	0	1	3	0	0	0	10	25	12	0.6	5.7	13.1	26.3		53
2006-5			2006-6				0	F	1b	2004-11	2005-5	2004-11	4	4	4	4	4041889	777286	11.1	362	359	1.5	5.7	12.6	16.2		62
			2014-8				1	M	2	2004-11	2005-5	2004-10	3	3	3	1	0	0	10.5	115	224	0.5	3.6	13.3	18.2		55
	2011-10		2014-1				1	M	2a2c	2007-6	2007-12	2007-5	1	1	3	2	0	0	11.2	117	177	1.2	8.9	12	10.8		69
	2006-9	2006-1	2014-11				1	F	1b	2008-2	2008-8	2008-1	3	3	4	2	0	0	10.1	265	325	1.1	5.6	14.9	19.8		74
			2004-6				1	M	1b	1999-6	1999-12	1999-5	0	3	3	1	4934	0	11.2	41	82	0.9	3.3	13.8	20.1		42
			2010-7				0	F	1b	2003-3	2004-2	2002-12	1	3	3	0	387666	0	10.8	37	78	0.6	7.7	12.3	22		68
	2016-3		2016-12				1	M	2	2008-7	2008-12	2008-7	3	3	4	4	0	0	9.8	99	104	0.8	7.1	13.4	31.4		67
		2005-5	2016-1				1	F	2a2c	2006-3	2006-8	2006-3	1	3	4	1	0	0	9.7	138	252	1.2	3.4	12.3	23.1		50
			2016-8				0	F	1b	2002-10	2003-4	2002-10	1	1	4	0	11936787	0	10.2	54	106	1.2	5.8	12.8	20.1		50
			2016-3				1	M	2a2c	2006-7	2006-12	2005-9	1	3	4	1	21889	4209	9.9	59	105	0.8	4.7	15.3	20.9		50
			2003-2				1	M	1b	2001-12	2002-6	2001-1	3	3	3	2	3794311	0	12.3	236	519	0.8	6.1	16.1	14.6		56
			2016-11				1	M	1b	2007-10	2008-4	2007-10	3	1	4	1	0	0	10	73	123	0.3	8.6	14.7	20.2		38
2005-1	2012-6	2003-8	2006-8				1	F	1b	2005-3	2006-2	2005-2	4	3	4	1	0	0	10.3	52	81	1	6.8	15.2	23		55
			2016-10				1	F	1b	2001-2	2002-1	2000-4	4	3	4	4	266000	0		89	91	0.9	3.9	12.5	7.4		42
	2014-5		2016-11				1	M	2b	2009-2	2009-7	2009-1	3	3	3	2	0	0	10.9	130	135	1	4.7	15.4	10.7		68
			2007-9				1	F	1,2	2000-8	2001-2	2000-7	3	1	3	3	2938182	0	10.5	102	130	0.8	5.3	13.8	24.5		52
			2003-3				0	M	2	2001-3	2001-9	2001-3	1	1	3	3	2974313	0	10.5	37	40	3	8.1	12.2	20.1		61
	2007-12		2010-3				0	F	1b	2005-3	2005-6	2005-3	3	3	4	3	1431504	275289	9.9	84	84	0.7	9	13.8	29		67
			2016-9				1	F		2005-8	2006-2	2005-7	1	3	3	0	0	0	9.9	137	213	1.2	5.2	11	21.2		36
	2000-1		2016-3				1	F	1b	2000-10	2001-9	2000-4	3	1	3	4	0	0		129	139	0.8	4.1	13.3	8.5		54
	2012-2	2000-3	2016-9				1	F	1	2001-11	2002-4	2001-10	0	1	4	0	16440908	0					5.2	15	22.5		47
			2014-7				1	M	2a2c	2006-11	2007-5	2006-10	3	3	4	1	0	0	10.2	57	101	0.7	5.3	15.2	13.7		65
		2002-1	2016-8				1	F	2	2005-7	2006-1	2005-4	3	3	3	4	309249	59471	10.7	195	171	1.1	5.6	12.2	9.8		62
			2016-10				1	M	2a2c	2001-12	2002-11	2001-11	0	1	1	0	4850548	0	11.4	46	32	1.2	7.3	16.5	19.1		48
			2016-4				1	M	1b	2005-5	2005-11	2004-2	1	1	3	1	0	0	10.5	55	96	1	8	16.3	16.8		51
2008-11		2016-4	2016-12				1	F	2a2c	2002-12	2003-6	2002-11	1	3	3	1	1778447	0	11.1	111	161	0.7	4.6	13	12.1		58
	2000-3		2016-5				1	F	2	2007-11	2008-5	2007-11	3	3	4	1	0	0	10.8	84	86	1.4	5.4	13.8	19.2		67
			2015-12				0	M	2a2c	2003-3	2003-8	2003-2	1	3	3	0	3199	0		40	49	0.6	5.4	15.6	18.5		48
			2016-12				1	F		1999-10	2000-3	1998-12	0	1	3	1	0	0		17	18	0.6	4.8	12.1	18.9		46
2008-7	2010-5		2011-9				1	F	2a2c	2007-12	2008-5	2007-11	3	3	4	1	0	0	10.4	113	231	0.9	5	14.4	18.7		53
			2016-6	2013-12			0	F		2004-8	2005-2	2004-8	1	1	3	4	1852151	356183	12.8	80	79	1	2.6	12	7.8		54
			2012-8				0	F	2a/2c	2009-6	2009-11	2009-6	3	3	4	1	0	0	10.3	72	117	0.8	8.9	15.1	31.4		56
2008-3		2008-4	2016-5				1	M	2a2c	2008-10	2009-5	2008-10	1	1	3	1	0	0	9.8	50	110	1.2	5	12.9	13.7		56
		2000-1	2016-11				0	F	1b	2006-11	2007-4	2006-3	3	4	3	3	0	0	10.1	182	98	0.9	5.3	12.4	16.7		59
2006-4			2012-4				1	F	2a2c	2008-7	2008-12	2008-6	3	3	3	3	0	0		129	162	0.5	3.6	12.9	13.8		62
	2007-3		2009-2				1	M	2a2c	2007-10	2008-5	2007-9	3	3	4	1	0	0	10.2	88	96	0.8	2.8	13.7	16.2		55
2003-7	2003-7		2006-9				1	F	2a2c	2005-4	2005-9	2003-8	1	1	1	1	0	0	10.7	74	134	0.8	3.4	13	13.8		58
2004-9	2004-9	2004-1	2016-11				0	F	1b	2000-2	2000-8	1999-12	0	1	4	0	3403000	0	10.2	31	57	0.9	7.5	14.5	24.4		52
			2016-11				0	F	1b	2001-4	2001-9	2001-4	1	1	4	3	2035617	0	9.6	101	179	0.7	4.7	13.9	18.4		56
2006-11			2016-11				0	M	1b	2007-3	2007-9	2007-3	1	1	4	4	13600403	2615460	10.3	61	101	0.8	6.3	14.7	8.2		62
			2004-2				1	F	2a2c	2002-11	2003-4	2002-10	1	3	3	1	2402303	0	10.8	37	46	0.6	5.5	13.9	19		49
	2004-2		2016-9				1	F	1b	2008-11	2009-10	2008-10	3	1	4	1	0	0	10	85	146	0.6	7.6	14	16.4		59
			2016-8				1	F	1b	2003-3	2003-9	2002-3	1	1	3	0	2417739	0		46	65	1.3	8.8	14.8	21.8		42
			2013-10				1	M	2a2c	2000-9	2001-2	2000-4	3	3	4	1	3005841	0	11.1	118	174	1	4.4	12.2	10		63
		2002-3	2016-4				1	M	2a2c	2000-2	2000-8	2000-1	1	1	3	3	755000	0	12.3	43	79	0.9	7.2	11.6	19.4		42
2000-1	2000-1		2016-12				0	F		2008-4	2008-10	2008-3	3	3	3	3	0	0	10.7	95	125	0.5	5.6	12.6	10.8		65
			2014-6				1	F	2a2c	2003-12	2004-8	2003-11	1	1	3	0	30042	5777	11.3	66	93	0.6	2.5	11.2	7.5		55
2000-5			2016-11				1	M		2003-12	2004-6	2003-11	3	1	4	3	3199	0		134	240	0.7	5.2	13.2	15.5		61
	2002-1	2002-1	2009-6				1	F	2a2c	2005-6	2005-12	2005-6	3	3	4	4	830658	159742	10.4	105	166	0.9	4.4	13.4	11.2		63
			2007-1				0	M	1b	1999-8	1999-8	1999-7	0	1	1	0	260526	0	12.7	49	100	0.8	6.4	14.8	17.3		59
			2016-1				1	F	2a2c	2006-5	2006-10	2006-4	3	3	4	3	140786	27074	10.3	125	166	1.1	4.4	12.4	12.1		59
			2016-12				1	M	2a2c	2004-3	2004-9	2004-2	1	3	3	0	92990	17883	11.1	59	101	0.9	5.7	16.3	19.5		61
			2016-11				1	F	2b	2004-2	2004-7	2003-10	4	3	4	4	29134	5603	11.5	61	82	0.9	7.6	13.7	11		52
			2016-2				1	M	1b	2004-8	2005-7	2004-7	1	1	4	2	3909835	751891	10.7	93	186	0.7	7.8	15.6	21		41
2004-6	2010-6		2015-2				0	M	2a2c	2000-5	2000-8	2000-5	0	3	1	0	0	0	9.6	87	225	0.9	6.8	15.3	23.4		50
			2015-3				1	F	2	2004-8	2005-1	2004-6	4	3	4	4	0	0	10.4	244	325	1	6.4	14.1	14.8		61
			2011-7				0	F	2a2c	2001-2	2001-7	2001-1	4	3	3	3	6229481	0	11.1	119	165	0.8	4.9	14.3	12		55
			2015-5				1	F	2a2c	2002-7	2003-7	2002-3	1	3	3	0	4699138	0	10.8		40	1	5.7	12.9	9.8		69
			2016-10				0	M	1b	2008-4	2008-9	2008-4	3	1	4	2	0	0	11.3	137	175	0.6	2.8	10.2	14.8		68
			2016-9				1	F	1b	2006-12	2008-5	2006-10	3	1	3	3	0	0	10.1	66	94	1	2.6	13.4	7.6		56
			2016-9				1	F	2	1999-5	1999-10	1999-5	1	1	3	4	61710	0	10.7	91	128		6.9	14.3	16.2		56
			2010-2				1	F	2a2c	2008-4	2008-9	2008-3	3	1	3	4	0	0	10.5	87	154	0.6	5.9	13.5	11.7		51
			2008-4				0	F	2	2002-8	2003-1	2002-7	0	0	1	0	7580431	0	11.9	37	42	0.6	3.8	14.5	7		57
	2016-11		2016-11				1	M	1b	2004-8	2005-1	2004-7	3	1	4	1	4480823	861697	10.3	72	200	0.7	7.4	15.4	19		62
			2011-4				1	F	2a2c	2006-1	2006-6	2006-1	3	1	3	1	238219	45811	9.8	101		0.7	4.3	14.6	17.4		57
			2016-10				1	M	1b2a2c	2002-8	2003-7	2002-7	1	1	3	0	2891668	0	11.4	38	40	1.2	4.5	12.9	15.8		49
2002-4			2008-4				1	M	2a2c	2003-11	2004-5	2003-10	1	1	4	3	0	0	12.4	108	287	1.5	4.2	11.7	13.4		62
			2016-7				1	F	2	2006-8	2007-1	2006-7	3	1	4	1	0	0	10.2	50	64	0.8	4	15.8	13.9		57
			2005-3				1	M	2a2c	2003-8	2004-1	2003-7	3	3	4	0	0	0	10.7	154	302	1.9	7.4	16.4	14.1		62
2011-3	2000-3	2000-2	2016-12				0	F	2b	2004-3	2005-4	2004-2	1	1	4	0	0	0	9.8	21	21	0.4	7.1	11	14		47
		2004-8	2016-10				0	F	1	2007-4	2007-6	2007-4	1	3	4	1	0	0	9.6	73	91	0.7	6	13.4	14.8		53
			2009-11				1	F	2a2c	2001-7	2002-1	2001-6	6	4	4	3	484164	0	13.1		188	0.6	6.2	13	12.4		61
			2010-5				0	M	1b	2006-6	2007-5	2006-3	1	3	3	3	750607	144348	10.7	134	161	1.5	7.6	13.3	6.7		72
			2016-6				1	F	2a2c	2005-9	2006-3	2005-8	1	3	3	1	0	0	10.3	121	111	2	4.6	13.5	15.4		68
2010-7			2016-11				1	F	2a2c	2004-8	2005-1	2004-7	4	3	4	3	2001027	384813	11	329	359	1.6	4.4	13.2	11.1		54
2006-3	2000-1		2016-11				0	F	1b	2004-4	2005-3	2004-3	4	3	3	4	373550	71836	11.7	95	96	1	4.7	14.9	10.3		66
			2016-5				1	F	2a	1999-8	2000-1	1999-6	1	1	4	3	84962	0		116	158	0.7	6.4	13.5	24.4		44
2014-1			2015-7				1	M	2	2009-10	2010-3	2009-9	3	3	3	4	0	0	11	129	169	1.9	6	16.8	11.7		63
		2009-8	2016-10				0	F	1b	2009-10	2010-9	2009-9	3	3	3	1	0	2458817	10.3	85	137	0.9	5.1	13	10.6		60
2011-8	2004-1		2016-8				1	M	2a	1999-4	1999-10	1999-3	2	1	3	2	97209	0		348	700	0.6	8.1	16.4	16.2		53
			2016-9				0	M	1b	2006-4	2006-9	2006-4	4	1	3	1	0	0	11.3	73	150	0.7	6.2	16.1	17.9		58
	2002-1	2002-3	2011-7				1	F	1a,2	2000-1	2000-7	2000-1	0	1	1	0	2499	0	11.2	17	14	0.6	9.3	13.1	21.6		62
	2014-11		2008-10				1	F		2004-2	2004-7	2004-1	1	1	3	0	0	0	10.6	240	394	0.8	7.2	13.2	21.8		45
2006-5	2006-5		2016-10				1	M	2b	2007-7	2007-12	2007-6	3	1	4	1	0	0	10.5	49	95	0.5	5.5	16.6	19.8		52
			2016-3				1	F	2	2002-8	2003-2	2002-8	1	1	4	0	2299031	0	11.6	69	97	0.6	5	10	16.2		50
			2016-9				1	F	2a2c	2006-6	2006-12	2006-5	1	1	4	1	268634	51660	9.8	80	109	0.9	4.7	14	15.7		54
	2000-9	2000-10	2015-6				1	F	2a2c	2002-10	2003-4	2002-10	1	1	4	0	1098173	0	11.2	29	32	0.8	6.9	12.4	25.6		64
2004-12	2005-7		2013-2				0	F	1	2004-12	2005-5	2004-10	1	1	3	3	993000	0	9.9	71	112	0.5	7.7	13.2	15.3		75
	2009-8		2007-12				0	F	1,2a2c	2002-12	2003-5	2002-11	1	1	1	4	1981247	0		50	62	1	4.7	14	15		58
2012-4	2004-10		2003-8				1	F	1b	2001-5	2001-10	2001-5	1	1	4	0	585806	0	10.1	32	47	1.1	9	13.7	24		53
			2016-10				1	M	2a2c	2004-9	2005-3	2004-9	3	1	3	3	313831	60352	10.7	99	168	0.6	6.7	15.7	14.2		42
			2016-2				1	F	2a2c	2006-4	2006-9	2006-4	1	3	4	1	901370	173340	9.7	114	156	0.5	4.2	12.1	6.6		54
			2014-9				1	M	1b	2009-8	2010-1	2009-7	3	1	4	1	0	0	10.8	84	117	1.1	5.8	16	13.4		46
	2010-4		2016-9				1	F	2a2c	2007-9	2008-2	2007-9	3	1	4	3	0	0	11	162	316	2	3.4	13.7	13.7		64
			2009-2				1	F	1b	2007-8	2008-1	2007-7	1	1	3	1	0	0	10	139	187	0.5	12	12.5	20.7		30
2002-4	2011-12		2016-7				1	F	2a2c	2008-7	2008-12	2008-7	1	3	3	1	0	0	11.4	113	174	0.9	6.8	13.9	17.9		55
2012-11	2002-5	2000-7	2016-11				1	F	2a2c	2007-6	2007-11	2007-6	6	3	4	3	851088	163671	11.4	128	88	1	5.2	11	11		77
			2016-1				1	F	1b	2004-8	2005-2	2004-7	1	1	1	0	1260327	242371	11.1	47	44	0.7	3.6	12.9	9.5		42
			2012-12				1	M	2a2c	2004-7	2004-12	2004-5	1	3	3	2	0	0	10.4	91	143	0.6	4.7	14.3	15.6		54
			2008-12				1	M	1b	2001-8	2002-2	2001-8	1	1	3	0	4309404	0	9.8	121	294		3.6	16.1	12.9		39
			2012-12				0	F	1b	2004-10	2005-4	2004-10	4	3	4	3	0	0	10.6	278	366	0.8	6.1	13.1	12.8		52
			2016-7				1	F	2a2c	2004-2	2004-8	2004-2	4	3	4	3	0	0	12.6	87	104	1.3	5.2	12.4	7.6		57
			2016-10				1	F	1b	2002-1	2002-9	2001-12	1	1	3	1	2825811	0	10.3		52	0.5	5.6	13.1	17.4		47
			2005-6				0	M		2001-11	2002-6	2000-4	0	1	1	4	3901976	0	12.7	39	32	2	2.2	11.7	6.2		49
			2005-4				0	F	1b+2a2c	2004-4	2004-9	2004-3	1	1	3	4	441302	84866	11.6	287	251	1.4	9.7	14.2	13.2		55
2009-11	2000-9	2002-9	2016-5				1	M	1b	2002-10	2003-4	2002-10	3	3	3	2	806196	0		96	110		7.5	14.2	26.7		53
2011-1	2012-4		2016-8				1	M	2b	2000-3	2000-9	2000-3	0	1	1	4	2499	0	11.1	29	43	0.8	5.4	13.9	13.9		69
2002-12	2002-1		2016-10				1	M	1b	2000-8	2001-7	2000-4	4	1	3	3	2819828	0	13.5	168	354	0.7	5.4	12.5	19.4		51
	2014-1		2015-11				0	F	1b	2009-7	2010-2	2009-2	3	3	3	3	0	0	11.1	117	120	0.9	3.9	12	8.4		72
2002-5	2000-1		2016-12				1	M	2a2c	2000-9	2001-2	2000-8	3	1	3	0	308380	0	12	185	450	0.8	5.5	15.6	24.7		56
2005-3	2002-2	2007-10	2016-12				1	M	1	2008-3	2008-8	2008-3	3	3	4	3	0	0	10.7	131	237	1.3	5.5	15.6	16.1		65
2005-3			2016-10				0	M	2b	2006-2	2006-8	2006-2	3	3	3	4	1433667	275705	11.9	326	484	1.3	5.5	14.5	9.6		56
2007-6	2007-6		2016-12				0	M	1b	2008-5	2008-10	2008-4	1	1	1	4	0	0	10.1	75	95	1.1	8.2	15.4	12.1		73
			2012-3				1	M	1b	2009-1	2009-6	2009-1	4	1	3	4	0	0	11.3	154	266	0.7	6	14.3	11.2		53
			2014-6				1	M	1+2a2c	2009-5	2009-11	2009-4	3	3	3	4	0	0	10.8	96	107	0.8	3.7	12.6	11.6		71
2004-7	2012-4	2012-11	2016-12				1	M	2a2c	2008-5	2008-10	2008-2	3	3	3	2	0	0	10.7	221	451	1.5	12.7	15.2	36.9		60
2010-12			2016-8				1	F	1b	2005-3	2005-9	2005-3	1	3	3	3	3592320	690831	10	192	311	0.7	5.2	15.2	21.1		67
2007-1	2010-12		2016-7				1	M	1b	2007-3	2008-3	2007-3	1	1	4	4	0	0	9.5	43	63	1.2	6.8	18	12.3		51
			2016-4				1	F	2a2c	2002-11	2003-5	2002-9	0	1	1	0	455340	0	10.8	36	76	1.2	6.1	14.8	10.4		47
2016-11	2016-11		2011-8				1	M	1b	2008-11	2009-5	2008-11	3	4	4	3	0	0	10.6	60	90	1.2	5.7	14.5	13.5		55
2010-10		2001-4	2016-9				1	F	2a2c	2007-9	2008-3	2007-7	1	1	3	0	0	0	10.4	35	69	0.5	6.6	13.2	24.9		55
	2010-9		2011-7				0	F	2a2c	2006-3	2006-8	2006-2	3	3	1	4	2901673	558014	9.9	145	132	1.1	3.2	9.8	10.4		66
			2004-2				1	M	2b	2002-1	2002-7	2002-1	3	3	4	1	1553075	0	11.6	133	347	1	6	15.3	17.4		41
	2005-12		2016-7				1	M	1b	2001-2	2001-8	2001-1	1	1	4	0	1325546	0	11.2	86	175		5	15.3	15		64
			2016-7				1	M	1b	2002-9	2003-3	2001-12	3	3	4	1	1109128	0		120	206	1.6	5.7	11.4	16		63
2003-2			2016-12				1	M	1b	2003-2	2004-1	2003-1	1	1	3	4	432959	0	10.8	134	251	1.6	7.6	15.9	6.9		64
2005-1	2009-4	2006-6	2016-4				1	F	1b	2007-4	2007-9	2007-3	1	3	4	2	0	0	10	252	447	0.5	6.5	14.1	25.4		56
2010-7	2013-1		2016-8				1	F	2a2c	2006-4	2006-9	2006-3	1	3	4	4	353049	67894	10	115	120	1.3	4.7	10.1	12.3		70
	2005-1	2005-1	2016-9				0	M	1+2	2009-4	2009-8	2009-4	0	1	1	0	0	0	9.4	28	29	0.5	8	15.1	32.4		72
		2008-9	2016-8				1	F	2a2c	2002-12	2003-6	2002-12	1	3	4	1	4269064	0	10.8	46	77	1	5	13	23.1		54
			2003-12				0	M	1b	2000-1	2000-7	2000-1	0	1	1	0	5635000	0	11	73	187	0.6	6.8	15.5	30.3		32
			2013-3				1	F	1b	2009-6	2010-5	2009-5	3	3	3	4	0	0	11.6	93	98	1.2	4.5	13.8	13.5		62
			2016-6				1	F	2a2c	2006-4	2006-9	2006-3	1	3	4	3	109582	21073	9.9	53	74	0.5	4.5	13	17.5		55
2004-9	2000-1		2016-11				1	M	2b	2007-4	2007-10	2007-4	1	1	3	4	6595	1268	10.7	75	117	0.6	7.7	15.3	11.6		57
2014-7	2004-12		2016-4				0	F	1b	2003-11	2004-4	2002-6	4	3	3	3	2985860	0		86	142	0.9	5.4	13.9	13.6		57
			2014-7				1	F	2a2c	2004-6	2004-11	2004-2	3	1	4	4	7112	1368	11.3	71	85	0.7	5	10.6	13.5		62
2004-7	2000-1	2013-1	2016-9				1	M	2a2c	2004-8	2005-1	2004-6	3	3	4	2	3935541	756835	11.6	144	348	0.7	5.4	16.5	13.5		53
2013-3			2016-7				1	M	1b	2005-7	2005-12	2005-6	1	3	3	0	0	0	10.6	79	143	0.8	7.4	16	24.4		55
			2016-8				1	F	2a2c	2000-4	2000-10	2000-4	0	1	0	4	10020000	0		77	114	0.8	5.4	13.6	16.9		39
2005-3			2016-5				1	M	1b	2002-3	2003-2	2000-10	1	1	4	3	1701182	0		89	159	0.4	6.7	13.5	13.6		60
2005-9	2005-9		2011-8				1	F	2a2c	2002-10	2003-4	2002-9	4	3	3	3	23179768	0	10.3		200	0.8	6.1	13.9	21.4		63
			2016-12				1	F	1	2006-7	2006-12	2006-7	1	3	4	1	0	0	9.7	127	186	0.9	3.5	13.8	10.6		52
2013-5			2013-7				0	F	1b	2000-10	2001-4	2000-10	1	1	4	3	3450931	0	11.5	60	69	0.6	3.7	12.5	9		66
			2013-5				1	F	1b	2005-10	2007-4	2005-10	3	1	4	4	0	0	12.5	37	17	2.2	3.8	12.3	8.4		59
			2012-11				1	M	1b	2006-8	2007-1	2006-7	1	3	4	1	0	0	9.9	101	217	2.2	6.1	17.1	20.3		48
			2016-7				1	F	2a2c	2002-11	2003-4	2002-10	1	3	3	0	147592	0	10.6	42	53	0.5	5.9	10.2	24.8		49
			2016-12				1	M	2a2c	2002-2	2002-10	2002-2	1	3	1	4	739957	0	11.5	87	227	0.9	3.9	15.7	16.7		43
	2016-4		2016-11				1	F	2b	2007-12	2008-5	2007-12	1	1	4	4	0	0	10.6	119	118	1	3.5	13.7	15.7		59
			2013-2				1	M	2	2009-6	2009-12	2009-6	1	3	4	2	0	0	10.8	50	128	1	5.8	15.8	25		41
			2016-8				1	M	2a/2c	2006-8	2007-1	2006-7	4	4	3	3	3200	615	10.7	173	273	1.1	7.9	17.7	9.1		49
			2005-10				0	F	1b2b	2000-12	2000-12	2000-11	5	3	3	3	3035968	0		461	366		5.9	13.2	7.4		62
			2011-10				0	F	1b	2003-12	2004-12	2003-12	3	1	4	4	5777172	0	10.8	81	154	1.2	7.3	15.3	18.6		59
			2013-4				1	M	4e	2007-7	2007-12	2007-7	3	1	3	3	0	0	10.9	90	97	1.2	5	13.2	13.8		71
			2016-5				1	F	1b	2004-12	2005-6	2004-12	0	3	1	0	0	0	10	78	137	0.5	5.8	13.2	23.3		49
			2012-12				0	F	2a2c	2005-4	2005-5	2004-3	3	3	3	4	0	0			226		5.4	14.2	16.9		59
			2003-3				1	F	2a2c	2002-3	2002-8	2002-2	1	3	4	0	1413393	0	11	94	127	0.5	3.4	12.5	11.7		48
2000-6	2005-3		2016-11				1	F	1a1b	2002-10	2003-10	2002-10	3	1	4	4	3700624	0	11	130	132	1	5.2	13	13		73
2013-12			2016-9				1	F	1b	2001-2	2001-8	2000-9	1	1	4	0	1663935	0	11.6	89	98	0.7	4.9	12.7	16.4		52
2009-6			2016-3				1	M	1b	2008-12	2009-6	2008-12	3	1	3	1	0	0	10.4	104	312	1	10.3	16.2	21.5		65
2013-1			2016-8				1	F	2a2c	2002-3	2002-8	2002-2	1	4	4	2	4116815	0	11.7	259	436	1.6	6.4	14	12		70
			2015-12				1	F	2	2008-9	2009-2	2008-8	1	1	3	2	0	0	10.1	124	222	0.5	3.6	13.4	17.8		56
2000-8	2006-10		2016-6				1	M	2a2c	2006-6	2006-11	2006-6	3	4	4	1	1184173	227726	10.3	86	125	1.1	5.4	14.4	14.2		52
2002-5	2000-7		2016-8				1	M	2a/2c	2009-8	2009-1	2009-8	3	1	4	2	0	0	10.5	78	115	0.5	8	12.8	23.9		55
			2016-12				1	F	2a2c	2001-8	2002-1	2001-7	1	3	4	0	1784143	0	9.9	59	73	0.4	5.9	13.7	15.7		32
		2005-8	2016-11				1	F	2a2c	2007-10	2008-3	2007-9	3	1	4	2	0	0	10.8	90	135	0.7	5	14.1	15.3		53
			2016-12				1	M	2a2c	2004-11	2005-5	2004-10	3	3	3	2	6688834	1286310	9.5	38	85	0.6	9.8	17.5	19.9		38
2001-4	2006-7		2016-9				1	M	2b	2010-3	2010-8	2007-7	0	3	3	1	0	7932	10.2	40	75	0.9	0.9	15.3	14.1		59
2013-10			2016-10				0	F	1	2007-4	2007-9	2007-4	1	3	3	0	0	0	9.4	59	58	1	3.8	11.4	16.4		73
			2010-5				1	F	2a2c	2000-10	2001-4	2000-9	1	1	4	3	1992234	0	10.1	82	124	1	5.5	12.9	8.3		54
2016-7	2003-1		2015-10				1	F	2a2c	2000-4	2000-10	2000-4	3	1	3	4	8408	0	11.5	128	164	0.8	4.1	13	12.7		54
2011-12	2011-12		2016-11				0	F	2a	2006-2	2006-8	2006-1	1	3	3	1	567000	0	10.5	78	127	0.9	9.6	14.9	13.6		61
			2016-10				0	F		2001-7	2001-7	2001-6	1	3	3	0	255979	0	10.5	41	58	0.5	4.4	12.2	18.5		57
			2016-4				1	F	2b	2006-3	2006-9	2006-3	3	3	3	1	0	0	10	66	105	1.2	7.5	13.3	19.8		50
			2016-8				0	F		2006-11	2007-5	2006-10	3	1	3	3	0	0	10.3	204	197	0.8	4.4	13.7	8.3		60
			2009-5		2004-05		1	M	1b	2002-9	2003-4	2002-8	4	4	4	4	164951	0			63	1.2	4	8.7	7		67
			2016-3				1	F	1b	2008-3	2008-9	2008-3	1	1	3	1	0	0	10.2	123	216	0.6	3	12.7	14.5		52
			2006-4				1	M		1999-3	1999-9	1998-12	1	1	3	1	0	0		35	40		7.9	15.2	24.8		61
			2016-8				1	F	2a2c	2001-7	2002-1	2001-7	1	3	4	0	12212919	0	10.7	29	62	0.6	5.6	13.8	25		47
	2000-1	2004-6	2016-6				1	F	2b	2002-7	2003-1	1999-1	0	1	3	1	0	0	10.2	51	83	0.8	6.5	13	23.8		53
2005-9	2000-1	2005-5	2016-12				1	F	1b	2008-4	2008-9	2008-3	1	1	3	2	0	0	10.5	55	80		8	13.4	22.1		63
			2016-9				1	F	1b	2008-6	2009-10	2008-6	1	1	4	1	0	0	10	40	39	0.5	5.7	13.6	14.9		59
			2016-8				1	M	1	2002-2	2002-8	2002-1	0	1	1	0	9781887	0	10.7	51	32	0.6	5.7	13.9	29.4		41
			2016-8				1	M	2a2c	2002-7	2003-4	2002-7	3	1	3	4	1094476	0	13.6	121	186	1.4	6.4	12.4	13.7		64
			2005-6				1	M	1b	2002-7	2002-12	2002-7	0	1	1	0	4213605	0	10.8	29	55	0.6	6	15.8	24.9		36
		2016-11	2016-11				1	F	1b	2010-7	2011-6	2007-10	3	1	4	1	0	334066		39	48	0.8	3.9	14.2	15.9		58
	2000-5		2001-11				1	M	2a2c	2000-7	2000-12	2000-7	1	1	4	3	163756	0	11.6	98	202	1.5	6.9	16.1	22.3		46
2007-6	2000-3	2000-3	2008-12				1	F	1b	2007-10	2008-4	2007-10	3	1	4	4	0	0	11.4	153	161	1.1	4.6	14.5	12.8		52
			2011-6				1	M	2a2c	2000-6	2000-11	2000-6	1	3	3	4	6296	0	11	41	63	0.7	6.1	14	15.8		45
	2005-3	2006-10	2016-7				1	F	2	2009-8	2010-2	2009-8	1	1	1	4	0	0	10.2	93	147	0.4	4.8	14	17.3		56
			2004-4				1	F	2a2c	2000-12	2001-6	2000-12	1	3	4	0	161890	0	10.5	91	225	0.8	6.2	14	20.2		49
			2016-10				1	F	2a2c	2002-5	2002-11	2002-4	0	1	4	0	4483982	0	10.1	29	107	0.5	6.4	13.3	32		34
			2016-6				1	M	1b	2007-10	2008-3	2007-10	3	1	4	2	0	0	10.2	92	138	0.8	4.8	16	12.4		61
			2016-7				1	M	1b	2002-3	2002-8	2001-10	3	1	3	1	4593289	0	9.9		42	0.4	9.5	12.7	41.7		43
			2016-9				1	M	1	2010-5	2011-4	2009-4	1	1	3	2	0	2648994	11.3	142	252	0.6	5.5	13.9	19		35
	2006-10		2013-6				1	F	1b	2009-8	2010-2	2009-8	3	1	4	2	0	0	10.3	121	157	1.6	5.8	15.5	18.9		59
			2009-11				1	F	2a2c	2008-9	2009-3	2008-9	1	3	4	2	0	0	10.9	223	256	0.8	3.6	12.2	14.6		54
2000-1	2000-1		2016-1				1	M	1b	2006-3	2007-3	2006-3	1	3	3	1	0	0	10	54	115	0.4	4.8	13.4	17.8		61
	2012-6		2016-10				1	M		2008-8	2009-2	2008-8	1	3	3	1	0	0	10.6	262	466	1.1	3.6	13.6	10.4		57
			2016-12				0	M	1b	2007-4	2009-3	2007-3	1	1	3	1	0	0	9.4	74	135	1.1	6.1	16.7	20.1		47
			2016-7				0	F	1b	2003-4	2004-3	2003-3	1	1	4	1	3455876	0	11.2	34	99	0.7	6.7	12.4	19.9		45
			2016-12				1	F	2a2c	2000-11	2001-5	2000-11	1	4	4	1	3199	0	10.7	104	98	0.7	2.7	11.4	6.9		56
			2016-12				1	F	2a2c	2010-6	2010-11	2009-4	1	2	3	3	0	1636	10.7	68	88	1	4.5	13.6	13.2		61
			2016-9				1	M	1b	2000-7	2001-1	2000-6	1	1	3	4	17908	0	11	119	221	1.2	5.8	15.5	21.5		37
	2004-12		2004-12				1	M	1b	2003-12	2004-5	2003-11	3	1	3	4	213156	40992	10.8	138	182	0.9	4.8	14.4	11.9		63
	2012-12		2016-12				0	M	1b	2005-3	2005-9	2005-2	3	3	4	1	0	0	10.2	151	244	2.8	7	15.8	20.1		52
			2006-5				1	F		2001-9	2002-5	1999-5	6	3	4	1	537000	0		217	273	1.2	5.3	12.5	11		52
2000-1	2000-4		2016-10				1	M	2a2c	2001-11	2002-5	2001-10	1	3	3	2	10865911	0	10.7	31	44	0.4	10.7	16.5	17.9		50
			2012-8				1	F	1b	2006-4	2006-9	2006-4	3	3	4	3	0	0	10	102	148	0.9	3.3	15.8	14		69
2000-12	2013-4	2010-11	2014-2				1	M	1b	2002-9	2003-3	2002-9	3	1	4	3	536669	103205	11.2	92	153	1.1	5.6	12.5	14.8		42
			2016-10				1	M	2b	2001-3	2001-8	2001-2	1	1	1	0	238639	0	11.1	46	68	1.2	5.3	16.5	32.5		60
			2011-12				1	M	2a2c	2001-4	2001-7	2000-12	1	3	4	0	60245	0	11.4	133	337	0.6	5.6	15	16.6		41
	2003-11		2008-7				1	F	1b	2005-5	2005-10	2005-4	1	3	1	0	0	0	10	41	134	0.6	9.8	15	25.8		32
			2016-11				1	F	2a2c	2008-9	2009-2	2008-9	3	3	4	3	0	0	11.3	166		1.6	4.7	13.4	14.9		57
			2014-9				0	M	1b	2004-3	2004-8	2004-2	1	1	3	3	43282	8324	11.2	125	165	0.6	4.4	13.9	21		61
2012-4			2016-7				1	F	2	2002-5	2002-11	2002-5	1	3	3	2	1399268	0	11.6	52	79	0.8	6.4	14.2	23.8		53
			2005-2				1	M	2a2c	2002-7	2002-12	2002-6	1	1	4	1	532486	0	11.2	48	91	0.9	7.6	13.9	14		46
			2016-10				1	M	2b	2002-12	2003-6	2002-12	3	4	3	0	2998545	0	10.7	178	247	1.8	5.7	14.4	14.8		65
2005-3			2016-9				0	M	1b	2001-10	2002-3	2001-9	0	0	1	0	35917	0	11.5	31	44	0.9	5	16.2	16.2		53
			2002-12				1	M	2a	1999-4	1999-10	1999-4	1	0	1	3	12700000	0	14.3	30	49	0.6	9.6	15.8	20.8		46
			2016-12				1	M	2b	2002-11	2003-4	2000-9	1	1	4	1	339752	0	12.8	83	191	1.2	4.9	14.6	15.2		40
	2006-9		2003-3				1	M	2a2c	2000-2	2000-8	2000-1	0	1	3	0	607000	0	11	53	82	0.6	6.9	13.1	29.9		41
			2014-9				1	F	1b	2006-4	2006-10	2006-4	3	3	4	1	0	0	10.1	78	102	0.8	3.3	13.4	15.8		67
2008-10	2008-10		2016-9				1	M	1b	2008-7	2009-3	2008-6	1	3	4	1	0	0	10.7	106	235		6.9	17.7	20.4		47
			2016-6				0	M	1b	2006-11	2007-5	2006-10	3	1	3	1	0	0	10.1	100	143	0.6	9.2	13.9	21.5		53
	2005-11		2016-7				1	F	2a2c	2009-4	2009-9	2009-4	3	3	4	2	0	0	10.7	78	201	0.8	6.9	13.4	22.1		69
			2015-3				1	M	2a2c	2005-3	2006-1	2005-2	3	4	4	4	0	0	10.5	72	155	0.7	5.4	15.3	8.8		39
			2016-4				1	M	2a2c	2005-3	2005-8	2005-3	1	3	3	1	0	0	10.7	51	108	0.7	4.6	15.5	17.9		41
			2016-11				1	F	2a2c	2002-4	2002-10	2002-3	1	3	4	0	2062191	0	10.4	47	75	0.8	8.2	14.6	25.2		41
			2004-3				0	F	1b	2000-6	2000-9	2000-5	1	1	3	0	7808000	0	10.1	92	123	1	6	15.1	16.9		50
	2012-3	2012-3	2009-12				1	M	2a2c	2003-12	2004-5	2003-11	1	3	4	3	32472	6245	10.6	37	55	0.6	5.4	15.9	12.7		50
2005-1	2003-7		2005-1				1	M	1,2	2003-7	2003-12	2003-5	1	1	3	0	0	0		141	277	1	5.5	16.9	17.7		66
			2005-6				0	F	1	2002-8	2003-2	2002-8	3	3	3	4	8189494	0		123	155	0.8	3.2	12.7	9.4		67
		2009-4	2015-12				1	F	2a2c	2008-4	2008-9	2008-3	1	1	3	1	0	0	9.6	36	34	0.7	7.5	14.4	20.5		51
	2013-8		2015-3				1	M	1b	2005-5	2005-10	2005-4	3	3	4	4	1388528	0	11.2	110	188	1.4	0	13.4	12.3		56
2007-1	2006-7		2016-9				1	F	2a2c	2007-12	2008-6	2007-12	3	3	4	3	0	0		134	132	0.9	37.3	13	10		74
			2016-12				1	F	2	2009-3	2009-9	2009-3	3	1	3	4	0	0	10.1	95	105	0.9	4.8	12.6	14.7		57
2011-1	2015-8		2016-9				1	F	2a2c	2006-5	2006-11	2006-5	1	1	3	1	721364	138724	10	58	86	0.9	7.4	14.9	24.5		55
2013-6	2003-9		2016-6				1	F		2004-2	2004-8	2003-12	1	1	3	0	0	0	11.2	119	111	1	2.6	12.7	11.5		53
			2010-3				0	M	2b	2002-3	2003-2	2002-2	0	1	1	0	10001218	0	9.7		91	1.4	10.7	14.6	22.1		41
			2016-3				1	F	1b	2002-7	2002-12	2002-7	0	1	1	0	138521	0	9.8	36	61		5.2	13.7	18		52
			2011-9				1	M	2	2009-4	2009-9	2009-3	1	1	4	1	0	0	9.8	164	312	0.3	7.8	15.3	18.6		59
			2016-10				1	F	1,2a2c	2003-5	2004-2	2003-4	4	4	4	4	17638764	0	11.7	179	181	1.2	6.9	13.3	14.2		53
2010-3			2016-6				1	M	1b	2005-6	2005-12	2005-6	1	1	3	1	224405	43155	10.4	40	80	0.7	6	15.8	17.1		55
		2002-3	2016-9				1	F	2a2c	2002-10	2003-3	2002-10	1	1	4	1	9066052	0	11.6	67	105	1.1	4.3	14.7	17.2		59
		2004-4	2015-12				0	F	1	2006-3	2006-9	2006-2	1	1	4	1	0	0	9.8	55	72	0.7	7.1	14.4	22.4		58
			2016-9				1	F	2a2c	2001-7	2001-12	2001-6	1	3	4	0	117183	0	10.2	49	95	1	6.2	13.4	25		39
2011-5	2004-10		2012-3				1	F	1b	2005-6	2006-5	2005-5	3	3	3	3	1320886	254017	9.7	81	187	0.8	0	13.7	13.1		41
			2016-10				1	M	1	2004-6	2004-9	2004-5	1	1	3	0	0	0	10.7	200	350	0.6	5	16	10.7		55
2003-4	2008-9		2016-11				0	F	2a2c	2004-12	2005-3	2004-12	1	3	3	2	0	0	10.8	78	117	0.7	4.1	13.4	14.7		55
			2016-8				1	F	1b	2005-8	2006-1	2005-8	4	4	3	3	3792840	729392	11.1	316	489	1	4.5	12.9	22.8		54
2002-1	2012-11	2002-1	2013-11				0	M	2a2c	2001-11	2002-6	2001-10	1	3	1	1	5505483	0		230	371	0.7	4.8	14.5	19.4		65
2005-2	2004-12		2007-3				1	M	2a2c	2004-10	2005-3	2004-9	1	3	4	1	97864	18820	10.5	51	126	0.6	5.5	16	14.3		53
			2016-4				1	M	1b	2005-2	2005-8	2005-2	3	3	3	3	22726948	4370570	12.7	207	200	1.7	3.3	12.2	26.4		42
			2014-7				1	M	1b	2005-6	2005-12	2005-5	1	3	4	0	3206771	0	11.7	74	100	1.3	5.4	15.8	16		63
2003-4			2016-12	2012-08			0	M	1b	2003-7	2004-4	2003-7	3	3	3	4	10361923	0	11.7	85	148	1.9	5.6	15.2	7.9		43
2015-9	2014-4	2015-1	2016-11				1	M	1b	2005-1	2005-6	2004-12	1	3	3	1	2329546	447990	11.2	170	215	1.1	7.6	14.5	19.8		75
			2016-12				1	M	2a2c	2004-8	2005-2	2004-7	1	1	4	2	169925	32678	10.4	109	219	1.3	4	17.4	20.4		41
			2004-10				1	F	2a2c	1999-12	2000-5	1998-12	3	1	3	4	33040	0		122	175		4.3	13.9	7.8		54
	2013-10	2014-4	2016-5				1	M	2a2c	2004-12	2005-6	2004-12	4	3	4	3	8480	1631	10.5	164	279	0.6	6.5	17.1	18.7		39
			2011-12				1	F	1b	2001-2	2001-8	2001-2	0	3	3	0	825684	0		101	276	0.8	7.4	13.8	31		42
			2016-12				1	M	1b	2009-10	2010-9	2009-10	3	1	3	1	0	7350729	10.9	85	118	0.8	5.9	16.4	19.1		69
2005-1	2012-10	2011-8	2016-10				1	F	2a2c	2005-3	2005-8	2005-2	3	3	4	3	326358	62761	10.3	101	226	0.9	5.1	14.2	11.7		57
2015-8			2016-12				1	F	2	2006-4	2006-9	2006-3	1	3	3	1	8155	1568	9.4	81	128	0.7	5.3	15.1	17.6		50
2005-1	2000-1	2005-1	2001-12				1	F	1b	1999-11	2000-4	1999-11	0	4	1	0	246000	0	10.4	21	20	0.8	5	11.5	27.2		52
2014-3	2008-5		2016-10				1	F	2b	2006-1	2006-7	2005-9	3	3	3	3	11416	2195	10.5	136	302	0.7	6.3	15.5	22.5		55
			2016-3				1	F	2b	1999-6	1999-11	1999-4	1	1	4	2	6660000	0	11.6	157	256	0.5	3.1	13.4	21.3		53
2002-1			2016-9				1	F	2a2c	2002-2	2002-8	2001-12	1	1	3	4	61832	0	11.3	111	120	0.6	3.8	12.6	6.3		58
			2004-9				1	M	2a2c	2003-7	2004-1	2003-4	0	1	3	0	6814897	0	11.5	26	28	1.3	6.5	13	18.6		51
	2002-2		2004-2				1	F		2001-7	2001-7	2001-6	1	1	4	0	2499	0	11.1	53	35	1	5.2	13.3	14.3		57
2005-5	2005-12		2010-5				1	F	2a2c	2008-12	2009-6	2008-12	3	3	4	4	0	0	10.7	144	223	1.1	7	14.1	16.7		60
			2016-10				1	F	2a2c	2003-3	2003-9	2003-2	1	3	4	0	3427452	0		50	73	1.3	4.1	12.3	26.3		52
2005-12	2008-7		2016-10				1	M	1b	2007-11	2009-3	2007-11	3	1	3	1	0	0	10	68	90	0.9	7.4	16.9	17.3		35
			2013-12				1	F	2a2c	2008-11	2009-5	2008-11	3	4	4	2	0	0	9.8	137	247	1.2	5.1	14.4	21.3		55
2000-8			2002-12				1	M	1b	1999-7	1999-12	1998-3	1	1	1	2	2396000	0	13.1	140	324		5.9	15.2	13.2		63
			2009-4				0	M	2a2c	2003-11	2004-6	2003-10	4	3	4	4	4114463	791243	11.8	69	107	1.5	5.4	16.5	13.9		61
			2016-11				1	F	2a2c	2007-12	2008-5	2007-12	3	1	3	4	0	0	10.8	226	230	1	5.1	14.1	17.9		61
			2016-12				1	F	2a2c	2005-1	2005-7	2004-12	1	1	3	0	0	0	9.7	22	19	0.8	5.3	12.3	29.8		52
			2016-9				1	F	4a+2a/2c	2006-6	2007-1	2006-5	4	1	3	4	24449	4702	10.4	84	106	1	3.6	12.8	9.6		68
			2014-12				1	F	2a2c	2006-7	2006-11	2006-6	4	3	4	4	1191624	229158	10.2	132	196	0.8	6.8	11.9	19.2		42
	2004-4		2010-7				1	M	2a2c	2002-3	2002-10	2002-3	0	3	4	0	220394	0	11.2	84	135	1.2	4.9	15.8	14		59
			2008-1				1	M	2b	2001-12	2002-8	2001-11	1	1	3	0	30675708	0	10.1	18	20	0.5	8	15.6	28.2		54
		2015-7	2016-10				1	M	2	1999-10	2000-4	1999-10	0	1	3	0	2769000	0	11.9	39	95	0.6	4.8	14.6	11.9		62
2000-1	2000-1		2016-10				1	F	2a2c+4e	2009-11	2010-5	2009-3	0	1	1	0	0	104381	10	76	146	0.6	4.5	13.5	12.4		63
2002-7	2004-10		2010-3				0	F	1b	2004-3	2004-8	2003-10	4	3	4	4	213830	41121	12	104	118	0.8	3.8	11.4	13.8		51
			2016-7				1	M	1	2005-5	2005-10	2005-4	1	1	3	1	0	0	10.5	83	195	0.8	16.6	16.6	12.4		32
	2000-9		2006-5				1	M	2a2c	2000-3	2000-8	2000-3	0	1	1	4	104024	0	10.8	49	67	1.6	10.2	16.2	18.1		72
			2015-6				0	F	1b	2005-11	2006-10	2005-11	0	0	0	0	23650000	0			168	1	4.5	13.5	17.7		71
			2016-3				1	F	2a2c	2007-4	2007-9	2007-3	1	1	3	2	0	0	10.4	103	147	0.9	4.7	15	18.8		41
			2016-11				1	M	2a2c	2002-3	2002-7	2002-3	3	4	3	1	3869	0	11.2	153	671	1.4	8.3	15.2	33.5		49
			2016-9				1	F	2a2c	2003-4	2003-10	2003-2	3	3	3	4	9780	0	11.2	159	438	0.5	6.3	11.8	16.9		55
2009-3			2012-9				1	M	2a2c	2009-6	2009-11	2009-6	1	3	3	1	0	0	10.7	56	203	1.1	6.4	16	10.4		66
2016-8	2012-12		2016-12				1	F	1b	2006-12	2007-6	2006-12	1	3	4	1	0	0	10.6	112	150	1	4.2	13.9	12.9		57
			2016-11				1	F	2	2002-2	2002-8	2001-5	0	1	4	0	206298	0		55	55	1	13.4	13.4	17		57
	2000-2		2011-5				1	M	1b	2006-1	2006-8	2005-12	3	3	3	3	1079451	207587	10.7	136	194	0.7	4.3	14.8	13.8		51
			2016-4				1	M	2a2c	2006-11	2007-3	2006-10	1	3	4	1	0	0	10.4	36	57	1.2	4.6	15	23.4		37
			2011-12				0	F	1b	2004-2	2004-7	2003-12	4	1	3	4	485250	0	12.2	137	170	1.4	6.6	12.9	9		69
			2016-9				1	M	1	2007-5	2007-10	2007-5	3	3	3	3	0	0	11.2	91	156	2.1	5.3	13.8	15.5		74
			2016-5				1	M	1b	2002-5	2002-10	2001-10	1	3	4	1	6168621	0		60	85	0.9	5.8	15.3	21.3		45
2009-1	2005-2		2016-10				1	M	2b	2006-3	2006-8	2006-3	1	3	3	3	4619867	0	9.7	53	82	0.9	6.1	13.8	20.6		55
			2007-6				1	M	2a2c	2006-6	2006-12	2006-6	3	3	3	1	1076082	206939	10.3	109	158	0.9	4.4	13.6	16.8		68
			2016-11				1	M	2a2c	2009-4	2009-9	2009-4	1	3	4	1	0	0	10.1	49	85	0.7	7.6	15.4	20.3		48
2013-6	2013-6	2004-6	2016-11				1	F	2	2005-3	2005-9	2005-3	1	1	4	3	3200	615	10.2	100	176	0.8	5.5	14.4	44.7		52
	2003-10		2008-7				1	M	2a2c	2004-9	2005-2	2004-8	1	1	3	4	36678	7053	11	102	139	0.5	3.7	12.3	11.5		73
			2014-12				1	M	2a	1999-6	1999-11	1999-6	0	3	4	0	451000	0		153	491	1	5.1	16.9	25.8		27
	2007-6		2015-10				1	F	2b	2008-6	2009-2	2008-6	3	3	3	3	0	0	11.5	107	121	1.5	3.1	12.6	7.6		72
2013-8			2016-12				1	F	2a2c	2006-5	2006-11	2006-5	3	4	3	1	1428472	274706	10.1	85	148	0.9	9.3	14	24.2		57
		2002-1	2012-12				0	F		2004-3	2004-9	2004-3	3	1	4	3	0	0	10.6	84	104	1	5.6	12.1	12.3		61
	2002-8	2015-5	2016-6				1	M	2a2c	2000-6	2000-12	2000-4	3	3	3	0	3457556	0	11.3	98	186	1.6	4.8	15.4	15.5		40
	2008-6		2016-12				1	F	2a/2c	2009-8	2010-7	2009-7	1	3	4	2	0	333113	10.2	105	109	0.8	4	12.8	17.9		54
			2016-8				1	F	1	2003-4	2003-10	2003-3	1	3	3	0	0	0	11.1	63	109	1.7	6.6	12.7	23.2		39
			2016-10				1	F	2a2c	2008-1	2008-6	2007-11	3	3	4	1	0	0	11.2	164	244	1	7.3	12.6	21.3		47
2012-5			2016-9				1	F	2a2c	2006-3	2006-9	2006-3	0	3	3	1	0	0	9.8	29	45	0.7	5.3	13	20.1		56
			2005-12				1	F	2a	2000-1	2000-6	1999-12	3	1	4	1	3379000	0	11.8	38	54	0.7	5	13.4	14.1		40
			2016-11				1	F	1	2005-1	2005-5	2004-12	1	3	3	1	0	0	10.5	95	147	0.9	7.3	16.4	19.5		47
	2009-12		2016-12				1	M	1b	2003-7	2004-6	2003-4	1	1	1	4	7769081	0	11.5	39	231	0.6	4.9	15.7	16		47
			2010-12				1	F		2009-8	2010-1	2009-8	3	1	3	4	0	0	10.7	410	417		5.2	12.8	18.6		61
2002-9	2000-1		2016-10				0	M	1b	2007-6	2008-5	2007-5	3	3	3	2	0	0	10.2	99	191	1	6.9	13.8	20.8		56
			2014-6				1	F	2a2c	2005-10	2006-3	2005-9	3	3	3	3	2265578	435688	9.9	28	28	0.7	5.1	13.9	13.4		54
		2016-10	2016-10				1	M	2b	2004-4	2004-9	2004-3	3	1	3	3	165775	31880	12.7	55	118	1.9	7	15.2	25.9		46
2003-11	2003-11		2016-4				0	M	1b	2004-3	2004-9	2003-12	1	3	3	1	4444136	0	9.9	79	123	1.3	7	14.3	13.4		61
	2003-7		2008-10				1	M		2000-4	2001-3	1999-3	1	3	4	0	10740000	0	11.6	30	55	0.8	5.4	16.5	16.4		57
2013-3	2005-12		2016-12				1	M	2a2c	2003-5	2003-9	2003-4	1	1	4	0	1714726	0	11.4	35	61	1.2	6.7	15.9	27.5		47
			2016-9				1	F	1	2005-10	2006-9	2005-8	1	3	3	0	6022546	0	10	121	137	1.2	3.9	14.9	13.5		46
		2015-12	2016-4				1	F	2b	1999-10	2000-4	1999-8	1	1	3	0	3301000	0		41	54	0.5	5.4	12.9	20.7		43
			2016-5				1	M	2	2005-3	2005-9	2005-1	3	3	4	3	25551	4914	10.7	44	47	0.9	5.2	14.3	8.8		70
			2016-9				1	M	1b2a2c	2000-6	2000-11	2000-4	1	1	4	0	4248000	0	10	29	34	0.8	7.7	13.1	15.9		50
			2008-12				0	M	2a2c	2003-4	2003-5	2002-12	1	3	3	3	7305142	0	12.2	100	150	1.4	5.2	16.8	16.6		47
			2016-12				1	F	1b	2004-2	2004-7	2004-1	3	1	1	4	183384	35266	12	80	103	1.1	5.8	11.6	14.8		43
			2008-9				1	M	1b+2a2c	2000-2	2000-7	2000-1	0	1	4	0	4954000	0	14.1	81	216	0.8	4.6	16.9	17.9		41
			2016-9				1	F	1a,2	2000-3	2000-8	2000-3	0	1	1	0	2499	0		37	68	0.7	3.5	13.4	15.4		36
			2016-5				1	M	2a2c	2007-12	2008-6	2007-12	1	1	3	1	0	0	10.1	85	148	2.3	6.4	16.4	16.5		59
2000-1	2000-1		2009-12				1	M	2b	2001-5	2001-11	2001-3	4	1	3	4	235016	0	10.6	305	607	0.7	4.9	15.1	11.2		60
			2016-11				1	M	2a2c	2008-9	2009-3	2008-9	1	3	4	1	0	0	11	59	88	0.8	4.5	13.8	22.1		45
2002-1			2015-8				1	F	2a2c	2006-2	2006-8	2006-1	3	4	3	1	0	0	10.1	162	144	0.8	3.8	13.1	15.4		53
			2016-1				1	M	2a2c	2003-2	2003-7	2003-1	1	1	4	0	22662	0	10.7	40	77	0.8	6.1	16	20.5		39
			2003-3				1	M	1b	2000-4	2000-10	2000-3	1	1	3	0	4831000	0	10.1	38	69	1	7	15.7	21.5		35
			2016-6				1	F	2a2c	2004-9	2005-2	2004-7	3	1	4	1	3200	615	9.7	31	38	0.7	9.2	13	30		54
2007-9			2016-8				1	F	1b	2008-12	2009-5	2008-11	1	1	3	1	0	0	10.1	45	87	1	7	13.8	24.1		56
			2016-12				0	F	1b	2004-7	2004-12	2004-6	1	1	3	2	2396043	0		57	68	0.9	0	13.1			62
			2014-3				1	M	2a2c	2000-5	2000-10	2000-3	0	1	3	1	9194000	0	13	93	166	0.8	3.9	15.8	18.2		50
	2015-9		2016-7				1	F	1b	2001-2	2001-8	2001-2	1	1	4	4	15669	0	11.8	85	145		4.4	13.6	16.3		62
2010-2	2000-1		2009-3				1	F	2	2006-10	2007-4	2006-10	1	1	3	1	0	0	9.7	74	86	0.9	10.2	14.7	20.6		49
			2006-9				0	M		2005-8	2005-10	2005-8	4	3	4	4	0	0	10.7	84	122	0.7	4.1	12.2	6.6		51
			2016-11				0	F	2a2c	2001-3	2001-8	2001-2	4	3	3	4	6458367	0	15	105	104	1.2	5.1	12.3	8.6		52
			2016-4				1	F	1b	2004-7	2005-1	2004-7	3	3	3	1	5589314	0	10.2	54	73	1.3	3.9	14.1	21.5		50
			2016-10				1	F	1	2007-9	2008-6	2007-8	0	1	4	1	0	0	10	29	22	1	4.4	12.6	5.8		65
			2016-12				1	F	2a2c	2004-4	2004-10	2004-4	3	3	3	3	0	0	10.5	559	706	0.9	6	11.5	20.7		59
2004-3			2016-7				0	M	1b	2008-4	2008-10	2008-3	3	1	3	1	0	0	9.9	124	207	0.7	6.9	14.7	16.5		64
			2016-9				1	M	1b	2001-9	2002-2	2001-7	1	1	4	1	4395829	0		28	64	0.7	7.7	14.5	23.7		59
			2016-12				1	M	2a	2008-8	2009-2	2008-8	3	3	4	2	0	0	10.7	88	163	1.3	5.3	16.1	15.9		43
2008-7	2002-7	2002-7	2016-10				1	F	2a2c	2001-5	2001-10	2001-4	0	1	3	0	6058289	0	9.8		50	0.5	6.2	12.5	28		55
			2002-5				1	M	2a	1999-9	2000-2	1999-8	0	1	4	0	7330000	0	13	88	177	0.8	5.9	15	23.7		27
			2003-3				1	M	2a	1999-10	2000-4	1999-9	0	3	3	0	6470000	0	11.9	233	449	0.7	7.8	15.5	24.5		32
			2007-9				0	M	2a2c	2000-6	2000-8	2000-5	1	1	3	2	3412000	0	12.3	180	266	0.8	5.4	15.6	18		47
			2016-11				1	F	2	2009-6	2009-11	2009-5	1	3	4	2	0	0	10.4	181		0.8	7.6	12.1	21.9		50
2009-11	2009-11		2016-7				1	F	1b	2009-12	2010-5	2009-10	3	1	3	2	0	1696491		58	62	0.6	10.1	15	2.5		59
2004-11	2002-1		2016-12				1	M	2	2008-10	2009-4	2008-10				2	0	0	10.3	154		0.7	7.8	14.9	12.8		55
2009-2			2011-2				1	M	2a2c	2007-4	2007-7	2007-3	3	4	4	4	0	0	12	215	168	1.8	7.3	17.2	9.1		48
		2012-8	2003-1				1	M	2a2c	2001-2	2001-7	2001-1	3	4	3	1	2499	0	9.7	83	107		4.7	14.1	14.1		49
2015-10			2016-12				0	F	1b	2007-10	2008-3	2007-10	3	3	3	1	0	0	10.1	111	199	1	3.7	14.3	23.8		49
2006-1			2015-12				1	F	2a	1999-9	2000-3	1999-7	6	3	3	3	235000	0	13.7	215	336	1.2	5	13.6	9.4		66
			2014-9				1	F	1b	2007-3	2008-3	2007-2	4	3	4	4	0	0	11.4	100	135	1.2	2.1	12.8	8.1		54
	2000-1	2001-3	2002-5				0	M	1b	2000-5	2000-6	2000-5	4	1	3	4	33945	0	10.7	241	411	1.5	10.8	12.1	29.4		45
	2013-7		2016-12				1	M	2a2c	2004-9	2005-3	2003-4	1	1	3	1	50027	9621	10.7	55	82	0.7	4.3	14.2	20.4		48
			2016-1				1	F	2a/2c _x0002_	2009-10	2010-3	2009-9	3	3	4	2	0	677420	10.4	129	136	0.7	3.4	14.4	19.1		76
			2016-4				1	M	1b	2004-2	2004-7	2003-10	1	1	3	3	0	0	10.9	81	188	0.8	5.6	16	21.4		44
			2016-9				1	M	1b	2001-12	2002-12	2000-8	1	1	3	3	7947304	0		81	134	1.2	5	13.9	18.5		39
			2016-12				1	F	2a/2c	2009-7	2009-10	2009-7	1	3	3	1	0	0	10.4	95	143	1.4	3.8	11.6	22.1		60
			2005-3				0	F	2b	2002-1	2002-6	2002-1	1	1	3	0	1385060	0	10.8	22	34	0.6	6.8	12	18.3		30
	2005-5		2007-5				1	F	1b	2005-12	2006-11	2005-9	3	1	4	3	0	0	10.9	27	32	0.6	4.3	14.1	16.4		56
2000-1	2000-1		2016-11				1	M	2	2003-10	2004-4	2003-10	3	3	4	3	316689	60902	11.8	90	189	0.4	7.6	14.5	16.2		53
			2016-7				1	M	1b	1999-12	2000-5	1999-11	0	1	4	0	235000	0	11.7	29	50	0.6	9.1	16.6	26.2		55
			2016-10				0	M	2a	2008-3	2008-7	2008-1	1	1	1	0	0	0	9.8	61	82	0.6	8.5	14.4	18.7		40
			2009-1				1	M	2a2c	2001-8	2002-1	2001-7	1	1	3	1	20087	0		77	146	1	5	16.2	15.1		46
			2008-1				1	M	2a2c	2004-2	2004-8	2002-8	1	1	3	3	0	0	12.3	70	102	1	3.9	14.1	15.6		69
		2009-4	2015-6				1	F	1b	2006-10	2008-1	2006-5	1	1	3	1	0	0	9.4	46	55	1.2	9.3	14.8	22.2		63
2005-2	2000-1		2016-11				1	M	1b	2003-3	2003-9	2003-2	0	3	4	1	14975380	0	13	91	168	1.8	7.3	15.4	21.7		54
2013-4	2015-3		2016-3				0	F	1	2009-5	2009-10	2009-4	4	3	3	4	0	0	11.1	269	228	1.7	3.1	11.7	6.3		72
			2001-4				0	F	1b	2000-4	2000-9	2000-3	1	3	4	0	307000	0	9.5	101			8.3	14.4	18.7		51
	2003-4		2016-4				1	F	2a2c	2009-7	2009-12	2009-6	3	3	4	1	0	0	9.9	120	181	0.9	4.1	14.6	14.6		74
			2002-6				0	F	1b	2001-2	2001-8	2001-2	1	1	4	0	1452747	0	9.3	54	74	0.6	5	13.2	30.6		63
	2006-5		2016-11				1	F	2a2c	2004-1	2004-6	2003-12	1	1	4	3	0	0	10.3	77	135	0.5	5.3	12.6	14.7		50
	2000-7	2012-1	2010-5				1	M	1b	2004-8	2005-1	2004-6	1	3	3	1	614080	118092	10.5	90	128	0.9	7.5	15.2	19.7		44
	2011-4	2000-1	2004-4				1	M	1b	2002-7	2003-6	2002-6	0	1	3	2	5333	0	11.5		106	0.7	6	12.3	13		64
	2002-8	2002-8	2016-10				1	M	1b	1999-9	2000-2	1999-6	4	3	3	0	1670000	0	13.7	53	97	0.9	5.7	16.2	17.1		47
			2016-7				1	M	1a	2001-8	2002-1	2001-8	0	1	4	0	2393807	0	12	28	41	1	5.6	15.4	17.1		33
2013-11			2016-12				1	F	2	2000-5	2000-10	2000-3	3	3	4	3	2499	0	11.9	44	60	0.5	3.9	12.6	10.3		58
	2010-6		2016-12				1	M	2a2c	2002-12	2003-5	2002-12	1	4	1	0	342308	0	11.7	178	318	1.3	6.1	15.8	15.9		59
			2007-8				0	M	1b	2003-12	2004-6	2003-12	1	1	3	3	1888332	363141	10.4	59	120	0.6	7.9	14.9	21.9		57
			2016-8				0	F	1b	2004-7	2005-1	2004-6	1	1	4	4	0	0	9.9	27	39	0.9	5.5	12.1	18.6		59
2000-1	2000-1		2016-12				1	M	2a2c	2004-10	2005-7	2003-12	3	3	4	2	493452	94895	10	41	44	0.7	6.3	13.6	27.2		48
			2016-6				1	M	1b	2000-11	2001-4	2000-7	0	1	3	1	179356	0		104	271	1.2	7.3	16.6	24.6		23
			2016-9				1	M	1b	2000-5	2000-10	2000-4	0	1	3	0	0	0	11	91	196	0.5	6.1	13.7	25.7		40
2015-3			2016-7				0	M	1b	2005-7	2006-1	2005-7	1	1	3	2	853823	164197	10.1	60	82	1.2	5.5	16.8	20		66
			2016-8				1	F	1b	2006-9	2007-3	2006-9	1	3	3	1	0	0	9.6	72	104	0.9	4.4	10.7	19		50
	2011-7		2007-2				1	M	1a	2002-1	2002-7	2002-1	1	1	3	1	7187077	0	10.9	89	219	1.3	5.5	12.8	18.4		60
		2003-10	2015-11				1	M	2	2004-9	2005-2	2004-7	1	1	3	2	0	0	10.3	49	111	1.3	5.4	13.5	20.3		31
			2011-12				0	F	2b	2006-4	2006-10	2006-2	1	3	3	4	2372188	456190	10.9	176	192	1.9	4.6	14.4	10.1		59
2010-9			2013-8				0	M	1b	2008-1	2008-6	2007-12	3	1	3	1	0	0	10.2	71	108	0.5	6.9	14.7	22.4		63
			2016-7				1	F	1b	2006-6	2006-12	2006-6	1	1	3	1	4027544	774528	9.4	49	99	0.5	9.3	14.5	29.9		34
2008-6	2003-1		2012-3				1	F	1b	2004-8	2005-2	2004-3	1	3	4	1	3170659	609742	10.1	47	67	0.8	7.9	14.6	15.5		64
2014-2	2004-9	2011-3	2016-11				1	F		2007-12	2008-6	2007-12	3	1	3	3	0	0	10	67	95	0.7	10	14.2	31.3		42
			2016-12				1	M	2b	2007-2	2007-8	2007-1	3	3	4	1	0	0	10.2	89	207	0.8	7.1	16	27.7		52
		2004-7	2016-9				1	M	2	2007-4	2007-9	2007-3	3	4	4	1	0	0	10.7	123	303	1.7	6.4	17.4	19		40
			2005-8				1	F	1b	2001-12	2002-6	2001-12	1	1	1	0	192862	0	10.8	277	289	1.2	5	13.6	26.5		66
			2005-7				1	M	1b	2003-10	2004-4	2003-10	4	3	3	2	17847536	0		94	182	0.7	6.2	14.4	24.8		51
			2016-12				0	M	2	2007-3	2007-9	2007-3	0	1	3	3	1757569	337994	9.7	131	211	0.8	6.3	15.6	22.1		55
			2016-9				1	M		2002-12	2004-2	2002-12	1	1	3	4	3294467	633551	10.4	74	128	1.3	10.1	15.6	23.1		60
			2004-11		2004-11		0	M		2004-3	2004-4	2004-2	3	3	3	4	149471	28745	10.7	172	118	2.3	6.4	14.7	10.3		45
	2000-11		2016-12				1	F	1a,2	2002-4	2003-4	2002-4	1	1	3	3	7848423	0	11.6	61	75	1	3.1	13.8	10.6		61
			2006-9				1	F	1b	2005-6	2005-11	2005-5	1	3	4	3	923133	177526	10.4	85	78	1	5.8	15.3	14.8		75
	2000-4		2015-6				0	M	1b	2004-9	2005-3	2004-8	1	1	3	1	4824148	927721	9.9	67	105	1	5.7	14.7	22.1		58
2015-10			2016-11				0	F	1b	2005-1	2005-6	2004-5	1	3	4	1	1701440	0	10	81	117	0.7	4.3	14.8	16		53
	2011-4		2016-8				1	M	2a2c	2008-2	2008-8	2008-2	3	3	4	3	0	0	10	48	52	0.8	6	14.4	12.3		66
	2000-4		2016-12				0	M	1b	2006-4	2006-9	2005-12	3	1	4	4	2465889	474209	10.8	213	350	0.5	5.8	16.7	10.6		49
2007-3			2009-7				1	F	2b	2006-8	2007-2	2006-8	4	4	3	3	120567	23186	10.1	169	236	0.9	7.3	13.8	17.7		70
	2003-12		2016-12				1	M	2a2c	2002-11	2003-4	2002-10	5	3	4	3	988258	0	11.1	232	337	1.2	5.2	15.7	17.6		75
			2016-9				1	M	1b	2001-12	2002-5	2001-11	1	1	3	0	39290000	0	11.1	30	71	1.7	4.7	15.4	16.6		38
2004-6	2004-10	2008-12	2016-12				1	F		2008-6	2008-12	2008-5	3	3	4	3	0	0	10.7	199	220		9.4	15.3	12.8		60
			2012-9				1	F	1b	2003-10	2004-4	2003-10	1	1	4	4	223000	0	10.8	130	170	0.9	5.2	13	22.1		46
			2016-12				1	F		2008-11	2009-5	2008-10	1	1	3	1	0	0	10.2	75	126	0.8	6	14.1	16.9		57
			2016-6				0	F	1b	1999-5	1999-11	1998-10	1	1	3	1	0	0	10.9	34	32	0.7	4.7	11.7	19.5		35
	2009-7	2016-1	2012-5				1	F	2a2c	1999-5	1999-11	1999-1	1	3	4	0	0	0	10.6	75	113	0.9	5.1	14.2	14.2		65
	2014-12		2016-11				0	F	2b	2009-4	2009-6	2009-3	3	4	4	3	0	0	10.5	109	167	0.6	5.3	14.2	15.9		57
			2016-8				1	F		2008-12	2009-6	2008-12	2	1	3	4	0	0	10.7	127	215	1.5	4.7	14.7	8.6		54
			2015-10				0	M	2	2006-9	2007-3	2006-8	1	1	3	4	0	0	10.6	179	177	2.2	4.5	13.5	9.2		65
			2016-12				0	F	1	2009-5	2009-6	2009-5	3	1	3	4	0	0	11.2	384	317	1.8	4.4	12.8	7.4		59
			2014-8				0	M	1b	2001-10	2002-9	2001-9	1	1	3	1	395000	0	10.6	34	62	0.8	6.3	16.2	20.8		42
			2012-4				1	F	2a2c	2000-6	2000-12	2000-5	3	3	4	1	155325	0		90	107	0.4	9.3	11	17		58
2000-2	2000-9		2016-12				1	F	2a2c	2000-11	2001-5	2000-11	3	3	3	4	667384	0	12.2	68	135	0.8	5.4	13.1	17.8		49
			2016-6				1	M	2a2c	2000-6	2000-11	1998-12	0	1	1	0	558090	0		46	58	0.8	5.1	14.4	24.6		36
			2016-12				1	F	2a2c	2006-12	2007-6	2006-11	1	3	3	1	0	0	10.5	170	206	0.6	5.5	15.4	17.4		55
	2003-4		2004-12				1	M		2002-1	2002-9	2000-11	0	1	4	3	1435769	0		86	138	1.3	4.1	15.4	6.6		68
			2016-7				1	F	2a2c	2001-7	2002-1	2001-6	3	4	1	0	4605764	0	11.4	24	99	0.7	4.6	13.1	14.2		53
2013-8			2016-7				1	F	2a2c	2005-1	2005-7	2005-1	3	3	3	4	39019	7504	12	130	164	1.2	6.7	12.1	14.4		53
			2016-8				1	F	1b	2003-2	2004-1	2002-12	0	1	4	0	94932	0	11.7	40	45	1.2	3.8	14.5	16.4		69
			2011-1				1	M		2006-8	2007-2	2006-3	1	3	3	1	0	0	9.5	112	225	0.6	7.9	16	22.6		24
			2001-7				0	M	1a	1999-8	2000-2	1999-8	1	3	4	3	5850000	0	11	71	100	2.1	4.8	15.3	19.3		42
	2014-1	2014-1	2008-1				1	F	2a2c	2006-7	2006-12	2006-6	3	4	3	1	1085305	208713	10.1	244	536	1	5.3	14.6	29.9		66
			2007-12				1	M	1b	2004-12	2005-11	2004-9	1	1	4	1	0	0	10.4	95	146	1	4.4	14.5	7.2		66
2010-3			2016-12				1	M	1b	2006-9	2007-3	2006-8	1	3	4	1	0	0	10.5	187	223	0.6	4.8	15.7	11.3		69
			2014-1				1	F	2a2c	2001-10	2002-4	2001-9	1	1	3	4	1146011	0	10.4		65	0.7	5.6	13.1	13.6		45
2005-2	2007-3		2011-12				0	F	1b	2003-11	2004-5	2003-3	3	1	3	4	4111239	0		82	122		5	12.3	13.2		69
			2016-6				1	M	1b	2004-6	2005-5	2004-3	3	1	3	3	8232982	1583266	11.2	62	84	1.2	6.3	14.1	15.5		69
			2016-7				1	F		2006-9	2007-4	2006-9	3	3	4	3	12885	2478	9.8	97	125	0.9	5.9	13	21.7		51
			2003-3				1	F	1,4a	2002-2	2002-8	2002-2	1	4	4	0	3199	0		31	104	1	9.6	13.5	35		27
2005-9	2008-9		2014-11				1	M	2a2c	2006-5	2006-11	2006-5	4	4	4	4	8154	1568	10	80	122	0.9	9.5	15.6	20.6		34
			2012-7				1	M	2a2c	2000-6	2000-12	2000-6	4	3	3	3	187049	0	12.7	158	187		4.9	15.6	8.2		64
	2006-1		2016-10				1	M	2a2c	2006-1	2006-6	2005-11	1	1	4	3	3978	765	10.1	79	91	0.9	7.3	12.8	21.1		66
			2016-11				1	M	1,2a2c	2003-12	2004-5	2003-11	1	1	3	1	1269527	244140	10.7	37	38	0.8	5.1	14.4	15		54
2006-10	2003-10	2005-9	2016-11				1	M	2	2001-8	2002-1	2001-7	3	1	3	3	41388	0	11	89	46	1	4.7	15.3	19.4		57
			2016-12				1	F	2	2005-2	2005-8	2004-11	4	4	4	3	262097	50403	10.1	54	106	0.5	6.8	12.8	21.7		45
			2002-11				1	F	2a	1999-11	2000-5	1997-12	0	1	4	0	629000	0	11.9	69	146	0.9	6.6	14.1	23.2		26
			2016-9				1	M	1b	2006-3	2007-2	2006-3	1	1	1	0	1490000	0	10.7	43	86	1.7	5.5	16.1	25.4		32
2007-12	2015-1		2016-9				1	M	2a/2c	2009-6	2009-11	2009-5	3	3	4	4	0	0	10.9	203	344	0.9	3.5	11.5	5		76
			2006-6				1	F	1b	2002-10	2003-3	2002-9	1	4	3	1	1317581	0	12.2	207	520	0.9	5.3	14.5	15.4		48
			2016-11				0	M	1b	2001-3	2001-8	2001-2	0	1	1	0	667595	0	10.9	34	61	1.9	5	16.5	22.1		44
	2011-1		2016-12				1	M	1	2004-8	2005-1	2004-8	3	3	3	4	2109158	405607	11.1	124	175	0.7	7.9	12.9	20.8		74
2003-1	2002-6		2016-12				1	F	2a2c	2007-5	2007-11	2007-5	1	3	3	1	0	0	11.8	171	200	1.4	7.6	14	15		68
			2010-7				1	F	1b	2004-2	2005-1	2001-1	1	3	4	4	182602	0	11.7	188	384	0.8	6.4	14.5	14.5		51
	2011-11		2016-7				1	M	2a2c	2009-10	2010-3	2009-10	3	4	3	2	0	0	10.6	203	288	1.3	5.8	15.2	20.4		65
							0	M		1999-5	1999-7	1999-4	3	1	3	4	0	0		105	120	0.9	8	14.5	10.2		62
			2015-6				1	M	2a2c	2008-4	2008-10	2008-4	1	3	4	1	0	0	10.5	86	131	0.6	3.2	14.5	12.9		58
			2004-10				0	F	2a2c	2001-12	2001-12	2001-11	3	1	3	0	4677	0	13	46	111	0.8	7.3	13.6	18.5		38
			2016-7				1	F	1b	2009-3	2009-10	2009-2	3	3	4	3	0	0	11.4	134	183	0.9	4.6	14.5	17.6		48
		2005-5	2005-11				1	F	1b	2004-9	2005-2	2004-8	3	1	4	2	2148325	413139	10.1	99	123	1	6.5	13.7	24.7		47
2002-1			2015-5				0	M	1b	2004-12	2005-5	2001-11	1	3	1	1	3071378	0	10.4	59	90	0.8	7.9	15.2	14.3		67
			2012-7				1	M	2a2c	2007-2	2007-12	2007-1	3	1	3	3	0	0	10.5	78	90	1.7	5.5	10.3	22.4		52
			2008-1				1	F	2b	1999-12	2000-5	1999-12	0	1	4	0	5264	0	11.1	217	363	0.6	5.6	13.4	22.1		24
			2011-8				1	F	2b	2005-8	2006-2	2005-6	1	1	3	1	0	0	10	96	262	0.9	4.8	13.1	13.2		53
2003-10			2016-12				1	F	2a2c	2005-1	2005-6	2004-12	3	1	4	4	588276	113130	10.7	255	245	0.8	6.6	13.7	17.1		62
			2016-11				1	M		2004-4	2004-9	2004-3	4	3	4	3	21198374	4076610	10.7	147	290	0.8	5.4	13.8	18.9		41
2000-2			2013-12				1	F	2a2c	2000-5	2000-10	2000-4	1	1	3	1	408000	0	11.7	64	77	0.5	5.4	13.2	19.1		61
			2007-12				0	M	1b	1999-9	2000-3	1999-9	4	1	1	4	2826397	0		138	118	1.5	4.6	13.9	4.7		41
			2016-8				1	M	1b	2008-8	2009-2	2008-3	3	1	3	1	0	0	10.3	71	101	0.8	4.1	14.7	15.6		58
2009-1	2006-12		2013-5				0	F	1a	2007-5	2007-11	2007-5	4	3	4	4	0	0	10.9	138	122	1.6	5.6	14.2	13		56
2010-12			2016-12				1	M	2a2c	2004-5	2004-10	2004-3	5	3	4	3	189959	36531	12.1	103	211	0.8	4.4	14	14.1		55
			2015-6				1	F		2009-11	2010-4	2009-10	3	1	3	4	0	6652	10.7	103	150	1.3	5.9	12.2	17.7		41
			2016-11				1	F	1b	2008-10	2009-4	2008-9	4	3	4	4	0	0	10.1	166	152	1.4	4.2	13.9	10.7		70
	2010-1		2016-10				1	F	2	2005-3	2005-8	2005-1	3	3	4	3	3200	615	10.8	136	175	0.9	4.7	12.2	13		61
	2008-2		2016-7				1	M	2a2c	2009-3	2009-8	2009-3	1	1	4	2	0	0	10.8	104	199	0.8	6.4	15.9	23.3		65
	2002-7		2016-8				1	M	2a2c	2004-8	2005-2	2004-7	4	1	3	4	24082	3661	11.3	181	241	0.6	4.8	12.1	13.2		57
			2016-7				1	M	2a2c	2008-1	2008-6	2007-12	3	3	4	1	0	0	10.1	90	174	0.6	8.6	17.4	20.6		45
	2010-3		2013-3				1	M	2a2c	2000-6	2000-11	2000-5	5	1	3	3	7449	0		45	68		7.8	16	16.8		49
2003-11			2009-6				0	F	2b	2001-10	2002-4	2001-9	1	1	3	1	4129598	0	10.9	51	66	0.5	5.4	14.6	17		56
2013-12	2010-2		2016-11				1	F	2a2c	2006-8	2007-1	2006-7	3	1	3	1	0	0	10	105	150	1	4.3	13.4	15.9		63
			2008-4				1	M	1b	2003-12	2004-12	2003-12	1	1	3	4	152961	29416	11.9	106	165	1.3	5.6	14.9	14.8		61
			2014-1				1	M	2a2c	2000-2	2000-7	2000-1	0	1	3	0	13211	0	11.5	117	282	0.8	6.2	14.5	25.9		21
			2011-7				1	M	1b	2001-8	2002-2	2001-8	1	1	3	1	4075857	0	10.3	46	103	1.2	5.9	16.2	17.3		38
			2016-11				0	M	1b	2002-1	2002-7	2001-12	0	1	1	0	5554022	0	11.8	35	44	0.7	5	14.8	29.1		31
2012-6	2012-7		2016-8				1	M	2a2c	2008-8	2009-2	2008-7	1	3	3	1	0	0	10.5	53	88	0.9	7.2	14.4	16.8		49
			2008-10				1	M		2003-11	2004-4	2003-10	1	1	4	0	0	0	11.1	145	267	0.8	4.5	14.4	9.8		68
			2016-5				1	M	2a2c	2005-7	2006-1	2005-7	1	3	3	1	0	0	10.5	76	123	0.8	5.2	15.2	21.8		43
			2016-10				1	F	2a2c	2004-8	2005-1	2004-7	1	1	3	2	1555240	299085	10.5	79	118	0.7	5.1	11.7	20.1		50
2002-11			2010-8				1	F	1b	2001-6	2001-11	2001-4	0	1	1	0	7665	0	10.9	26	79	1.5	8.1	13	41.3		37
			2016-8				1	M		2009-8	2010-2	2009-7	0	1	3	1	0	0	10.6	69	45	0.4	6.3	13.2	22.2		55
			2006-9				1	F	2a2c	2001-5	2002-2	2001-5	1	1	4	4	2973079	0		61	42		1.6	11.7	5.6		62
			2016-12				0	M	2a2c	2005-3	2005-9	2003-10	3	1	3	1	4642845	0	10.7	54	111	0.7	5.3	16.1	18		54
			2016-11				1	F		2009-7	2010-1	2007-7	3	1	3	4	0	0		206	172	0.8	2.4	11	6.7		53
			2012-12				1	F	1b	2002-9	2003-3	2002-9	0	3	3	0	13275	0	11	23	25	2	4.4	12.2	20.3		25
	2000-1		2002-1				1	M	2	1999-7	2000-1	1999-7	1	1	3	1	4215000	0		28	46	2	6.4	15.2	12.8		63
			2016-12				1	F	2a2c	2002-10	2003-3	2002-9	0	3	3	0	2443333	0	10.5	59	83	0.9	7.6	13.7	20.4		57
		2000-1	2016-12				1	M	1b	1999-8	2000-3	1999-5	1	1	1	0	17090000	0	12.1	64	93		5.2	16.2	14.3		42
		2008-7	2016-6				1	M	2a2c	2002-11	2003-6	2002-3	0	1	0	0	251992	0	11.2	112	166	0.9	5	14.5	15.2		51
		2013-3	2016-11				1	M	2a2c	2001-1	2001-7	2001-1	0	1	3	0	3323139	0	10.4	17	20	1.1	6.6	14.2	33.3		35
2011-8			2015-6				1	M	2	2007-5	2007-10	2007-4	3	1	3	3	0	0	11	128	193	1.7	5	17.7	8		64
			2012-5				1	F	2a2c	1999-12	2000-5	1999-11	1	4	4	0	9485	0		170	441	0.8	0	0	17.9		29
			2016-8				0	F	1b	2006-11	2007-4	2006-10	3	3	4	1	0	0	9.5	46	97	1.1	6.1	13.8	16.2		59
			2016-9				1	F	2a2c+4e	2008-1	2008-8	2008-1	4	4	4	4	0	0	13.5	152	140	1.4	2.9	11.9	19		59
			2016-11				0	F	2a2c	2006-6	2006-6	2005-11	3	3	4	3	0	0	10.2	143	153	1	4.7	10.2	13.3		52
2007-9	2013-10		2012-2				1	M	2a2c	2003-2	2003-8	2003-2	1	1	3	0	3997763	0	11.8	254	788	0.8	6.9	15.6	27.1		52
			2016-12				1	M	1b	2001-7	2002-1	2001-7	1	1	3	0	28310	0	10.8	36	145	0.8	3.3	14.1	15		52
			2015-6				1	M	1b	2006-6	2006-11	2006-5	1	3	3	1	0	0	10	89	173	0.7	5.4	14.8	25		42
			2016-9				1	F	1a	2007-6	2007-12	2007-6	3	1	4	1	0	0	10.1	53	86	0.4	6.1	11.4	26.1		45
		2004-4	2016-10				0	F	1b	2004-9	2005-3	2004-8	3	3	4	3	223930	43064	10	138	118	0.8	7.9	14.2	19.1		65
			2016-10				1	F	1b	2007-12	2008-6	2007-12	4	3	3	4	0	0	11.1	89	87	1	5.4	14.4	8.4		57
			2003-1				0	F	1b	2001-12	2002-6	2001-12	1	1	3	1	437706	0	10.8	58	40	0.7	8	12.3	19		53
	2015-4		2016-4				1	F	2a2c	2008-10	2009-2	2008-10	1	3	1	1	0	0	10.3	72	106	1	4.4	13.3	19.5		46
2011-11			2011-12				1	M	1b	2005-1	2005-7	2003-11	3	1	3	1	0	0	11.6	173	210	0.9	6.9	15.3	19.6		65
			2003-2				1	M	2a	1999-5	1999-11	1999-1	0	1	1	4	1816000	0	12	49	104	0.8	4.7	15	16.4		46
2003-12	2008-6	2002-1	2016-12				1	M	1b	2009-4	2009-11	2009-4	3	1	3	1	0	0	10	77	138	1.1	6	15.5	20.7		60
			2016-11				1	M		2001-3	2002-7	2001-2	1	1	3	3	0	0	10.9	31	43	0.9	5.1	11.8	8		63
	2003-2		2016-12				0	M	6a	2005-5	2005-11	2005-1	4	1	4	4	0	0	11.5	58	87	0.8	7.5	16.1	16.1		57
2013-11			2016-7				0	M	1b	2002-5	2002-11	2002-4	0	1	1	0	3542771	0	10	19	36	0.5	7.8	16.1	24.5		38
	2009-12		2010-3				1	F	1b	2006-12	2007-6	2006-12	3	3	3	3	576169	110802	10	263	435	1.1	5.4	15.5	34.1		54
	2011-1		2014-12				1	M	1b	2006-3	2007-2	2006-2	3	3	3	1	0	0	10	62	124	0.6	7.6	15.1	22		41
			2011-5				1	M	6a	2006-7	2007-1	2006-5	1	1	3	0	0	0	9.3	69	142	0.9	7.6	16	25.6		28
			2016-10				1	M		2008-5	2008-11	2008-5	3	1	3	3	0	0	10.7	253	309	1	6.4	11.9	16.2		46
			2010-3				1	F	2a2c	2000-6	2000-11	2000-4	1	1	4	1	272000	0	11.1	50	65	0.8	6.4	12.5	22.3		42
2016-7			2016-12				1	F	2	2005-9	2006-3	2005-9	3	3	4	2	0	0	10.7	36	82	0.6	4.4	9.8	30.5		44
			2004-6				0	M	2a2c	2002-3	2002-9	2002-3	0	1	1	0	3740155	0	10.8	27	57	0.6	4	15.6	20.8		27
2007-11			2016-7				1	M	1b	2008-3	2009-3	2008-3	1	1	3	2	0	0		193	293	0.7	5	16.4	13.1		58
	2000-3		2015-8				1	M	1b	2005-3	2005-8	2005-2	3	3	3	1	0	0	10.5	126	148	1.4	4.5	16	16.6		52
			2016-10				1	M	1b	2000-9	2001-2	2000-8	0	1	3	0	231853	0	10.8	106	237	1	6.4	16.3	22.1		19
			2016-9				1	F	1a	1999-6	1999-11	1999-4	0	1	3	1	816000	0		62	124	0.9	5.2	12.7	29.1		50
	2014-11		2015-10				1	M	2a2c	2004-11	2005-4	2004-10	4	3	4	4	595497	114519	11.4	78	116	1.5	3.2	13.1	9.3		67
			2012-2				1	F	2a2c	2008-2	2008-6	2008-2	3	1	3	1	0	0	10.9	271	515	1.3	3.3	14.7	19.2		53
			2007-1				1	M	2a	1999-5	1999-10	1999-4	0	3	3	0	1399000	0		185	367	0.7	4.2	12.8	22.1		60
	2013-6		2010-8				1	F	2a2c	2000-6	2000-12	2000-6	3	4	4	0	3720	0	10.3	89	96	0.6	3.8	11.7	12.9		52
			2009-6				1	M	1b2a2c	2000-6	2000-11	2000-5	3	3	4	1	1954000	0	11.9	87	124	0.7	6.9	14.2	16.5		53
2005-11		2014-6	2008-9				0	F	1b	2004-12	2005-5	2004-12	3	3	4	2	0	0	10.4	50	90	1	5.8	13.5	19		52
	2014-12	2014-12	2015-3				1	F	2a2c	2009-9	2010-3	2009-9	4	4	3	2	0	0	10.7	132	205	0.8	5.8	14	33.3		59
2005-1	2009-3		2011-12				1	M	1b	2003-12	2004-5	2003-12	3	1	4	3	1803555	346838	11.4	60	81	1.2	6.2	14.8	11.4		68
			2016-11				1	F	1b	2000-7	2000-12	2000-6	3	1	3	4	11957	0	10.9	112	159	1	6.6	14.6	21.6		47
2005-9	2007-7		2013-10				1	F	2a2c	2005-9	2006-2	2005-8	3	3	3	3	52158	10030	10	108	185	1.1	4.8	14.3	25.8		53
			2016-5				1	F	1b	2002-9	2003-3	2002-9	0	1	0	0	364043	70008	10.4	97	254	0.2	6.1	10.2	13.9		41
			2009-7				1	M	2a2c	2003-11	2004-5	2003-10	1	1	3	3	1153137	0	11.3	63	260	0.5	4.8	13.7	15.7		36
			2016-8				1	F	2b	2002-5	2002-11	2002-5	3	3	4	3	3946776	0	11.5	239	346	1.5	4.4	13.1	18.1		62
			2016-7				1	M	1b	2004-5	2004-10	2004-4	1	1	4	4	282523	54331	11.6	201	377	0.9	4.7	14.7	16.8		52
			2016-9				1	F	2a2c	2007-4	2007-9	2007-3	0	1	3	4	0	0	10	90	100	0.8	6.2	13.3	16		72
		2006-5	2016-7				0	F	1b	2007-8	2008-1	2005-9	1	3	3	1	0	0	10	75	117	1.1	7.8	14.5	25.9		51
			2016-12				1	M	2b	2000-6	2000-11	2000-5	3	4	4	1	6486	0	11.5	130	230	0.7	5.5	16.8	18.7		62
			2016-8				1	M	1b	2000-3	2000-8	2000-1	0	3	3	1	48233	0	10.8	56	100	0.7	5.1	13.7	12.5		53
	2005-1	2009-4	2016-8				1	F	1b	1999-8	2000-1	1999-8	0	1	3	0	3455	0	12.6	35	52		7.2	13.6	16.1		57
			2015-11				1	M	1b	2000-3	2000-9	2000-2	0	1	4	0	2706	0	9.5	60	110	0.9	5.3	15.3	31.7		59
2005-1		2004-2	2016-10				0	M	1b	2004-11	2005-4	2004-9	3	3	4	2	2475987	476151	10.2	76	142	1.1	6.5	16.2	14.7		57
			2016-11				0	F	1b	2001-1	2001-6	2000-12	0	1	4	0	1091562	0	9.6	46	57		4.6	13.7	16.5		52
2008-9	2002-8	2005-5	2005-9				1	M	2a2c	2003-4	2003-9	2003-3	3	3	3	0	4445426	0	12.3	73	128		10.1	17.7	22.2		47
			2002-8				1	M	2a2c	2000-2	2000-8	1999-11	0	1	4	0	1119000	0		96	243		0	0			61
			2016-11				1	M	2b	2007-2	2007-8	2007-2	6	2	3	2	0	0	9.8	52	96	0.7	8.1	13.5	19.6		56
2000-1	2003-6		2003-8				1	M	2a2c	1999-8	2000-2	1999-8	4	3	3	4	488000	0	11	200	486	1.3	0	0	13.2		50
							0	M	2b	1999-8	1999-9	1999-7	1	1	4	1	2499	0	11.9	290	719	0.7	5.3	14.8	26		27
			2005-8				1	F	1b	2000-8	2001-2	2000-7	1	1	3	1	4533	0	11.2	75	114	0.5	6.5	12.6	18.2		51
			2012-7				0	M	1b	2000-6	2000-12	2000-6	0	1	1	0	2721704	0	10	33	70		8	16.2	36		20
2005-5			2005-5				0	F		2001-3	2001-4	2001-1	1	1	4	3	0	0		30	52	0.5	11.3	12.4	27.1		71
2011-12			2016-11				1	F	2b	1999-9	2000-3	1999-9	6	3	3	3	15540000	0		66	73	0.9	5.8	13.7	19.2		55
2013-4			2014-4				0	M	2a2c	2008-6	2009-6	2008-6	3	1	4	4	0	0		210	244	1.2	4.5	13.2	12.1		76
			2016-10				1	F	1b	2008-6	2009-5	2008-5	1	3	3	1	0	0	9.7	93	109	0.8	5	13.5	26.8		38
2009-1	2004-3		2009-4				0	M	1b	2005-1	2005-7	2005-1	4	1	3	4	2790856	536703	11	70	84	0.9	8.6	11.9	5.6		50
			2002-2		2001-10		0	F	1b	1999-10	2000-3	1999-9	1	1	3	3	48247	0	11.8	74	107		5.3	13.9	20.9		45
			2002-1				1	M	2a	1999-9	2000-2	1999-9	4	4	3	4	537000	0	13	275	282	2.2	6.8	13.7	8.9		55
2006-11	2007-5		2007-1				1	F		2003-11	2004-5	2003-11	1	1	4	3	0	0		76	130	0.9	9.6	16.8	18.6		72
			2016-10				1	F	1b	2000-2	2000-8	2000-2	3	1	3	3	57257	0	12.9	80	151	0.6	4.4	14.4	18.4		51
	2008-11		2016-1				0	M	2	2001-7	2002-1	2001-7	1	1	3	1	56766	0	11.6	90	124		9.9	16.2	29.7		46
	2004-3	2004-4	2004-8				1	F	2a2c	2000-9	2001-2	2000-6	3	3	3	4	2499	0	11.4	110	149	0.7	7.2	14.8	25.9		48
		2005-3	2010-8				1	M	2a2c	2001-11	2002-5	2001-11	3	1	3	2	1019321	0	13.1	73	102	0.8	4.8	15.8	9.7		49
			2013-11				1	M	1b	2004-12	2005-5	2004-11	1	3	3	1	168734	32449	10.7	63	99	0.7	8.1	16	25		40
			2011-12				1	F	2b	2002-7	2003-1	2002-7	1	1	4	0	98162	0	11	198	115	1	5.1	12.6	17.1		55
			2015-9				1	M	1b	2007-10	2008-9	2007-9	1	1	3	1	0	0	10.6	102	1041	0.4	4.7	13.5	11		71
			2016-7				1	M	2a2c	2007-12	2008-6	2007-12	3	1	3	2	0	0	10.5	71	166	0.8	6.4	16.2	20.1		57
			2014-12				1	F	2a2c	2003-12	2004-8	2003-10	3	3	4	1	0	0	11.1	223	412	0.8	6.1	15	12.4		61
			2016-8				1	F	2a	2008-5	2008-10	2008-4	1	3	1	1	0	0	10	66	159	0.5	7.3	15	26.2		42
	2000-1		2009-6				1	F	2a	2000-1	2000-7	2000-1	3	3	3	1	37920	0	11.7	173	236	0.7	6.3	13.1	14		47
			2007-12				1	M	2b	1999-11	2000-5	1999-10	1	3	3	0	2499	0		28	68		7	15.3	23.7		19
	2013-11		2016-3				1	F	2a2c	2000-5	2000-11	2000-3	3	3	4	3	6981000	0	11	132	221	0.6	4.9	13.6	11.1		62
			2010-9				0	F	1b2a2c	2000-5	2000-6	1999-12	0	1	3	0	8253695	0	10.3	20	48	1	0	0			46
			2009-8				0	F	1b	2001-4	2002-3	2001-4	3	1	3	4	11123205	0	11.1	136	159	1	3.5	12.6	10.7		61
	2005-8		2015-12				1	F	1a	2007-7	2007-12	2007-6	3	1	4	3	0	0	10.4	87	88	0.5	8.1	12.4	29.1		52
			2012-7				1	F	1b	2007-9	2008-9	2007-9	1	1	3	1	0	0	9.9	48	83	0.4	9.8	12.1	32.8		45
			2016-12				0	M	1b	2006-12	2007-8	2006-12	1	3	3	1	0	0	10.4	54	87	0.9	5.8	14.9	21		35
			2012-1				1	M	1b	2003-4	2004-3	2002-2	0	1	3	0	23821274	0		30	57	1	7.5	16.6	18.9		32
			2008-11				1	F	2	2006-11	2007-4	2006-10	1	1	3	1	0	0	9.6	80	110	0.6	5.9	13.4	15.3		59
			2011-8				1	F	2a2c	2001-9	2002-3	2001-9	1	3	3	1	6289873	0	10.3	85	341	1.6	6	13.5	34		31
			2016-9				1	F	2a2c	2009-3	2009-8	2009-2	3	3	4	3	0	0	10.8	83	150	0.6	4.1	11.4	13.6		50
			2005-9				0	M	1b	2003-12	2004-6	2003-12	3	1	3	4	1466355	281991	10.5	176	393	0.8	5.1	15.7	16.1		50
			2016-3				1	F	2a	2008-4	2008-10	2008-4	3	3	4	2	0	0	10.6	235	448	0.6	5.5	13.8	30.8		49
			2016-5				1	F	2a2c	2004-8	2005-1	2004-7	3	3	4	2	12690	2440	11	39	50	0.8	3.9	11.8	13		38
			2001-12				1	M	1b	2000-7	2001-1	2000-6	1	1	3	4	908910	0	11.9	106	166	0.9	9.2	17	18.6		65
			2015-8				1	F	1b	2006-1	2007-6	2005-9	4	1	3	4	839755	161491	12.3	135	114	0.8	5.7	13.5	7.2		71
2007-1			2015-3				1	F	2a2c	2007-1	2007-7	2007-1	1	1	3	1	0	0	9.5	71	128	0.4	7	15.7	21.1		63
			2016-2				1	M	2a2c	2000-3	2000-9	2000-3	0	1	3	0	25112	0		64	254	0.5	4	0	23.3		47
			2004-3				1	M	2a2c	2000-3	2000-8	2000-2	0	3	3	0	2477000	0		47	104		5.8	14.4	21.4		19
2013-8			2016-8				1	F	2a2c	2003-12	2004-6	2003-4	1	1	3	0	1600702	307827	10.8	45	45	1.3	6.1	13.2	15.8		53
			2005-1				1	M	1b	2000-6	2000-12	2000-3	1	1	3	3	3927	0		63	105		6.7	15.3	19.8		30
			2016-12				1	F		2006-1	2006-7	2006-1	1	1	4	1	0	0	10	94	206	0.7	5	13.9	24.9		48
			2016-3				1	F	2a2c	2001-9	2002-3	2001-9	4	1	3	3	603875	0	11.1	114	161	0.9	5.3	13.3	11.1		57
			2003-11				1	M		2000-4	2000-9	2000-3	1	3	4	0	0	0					4.1	10.1	14.3		42
			2016-8				1	M		2008-7	2009-1	2008-7	3	3	4	1	0	0	10.6	220	291	0.6	5.5	15.3	17.5		59
			2016-9				1	F	2a/2c	2009-9	2010-3	2009-9	1	1	3	2	0	0	10.1	65	167	0.5	6.8	13.6	22.6		48
			2016-8				1	M	2b	2007-8	2008-1	2007-8	3	3	4	1	0	0	10.6	460	598	0.7	5.8	16.1	18.3		40
			2016-11				1	M	2a2c	2002-1	2002-7	2001-12	1	1	4	1	17656006	0	11.3	66	157	0.7	8.3	15	28		39
			2004-1				0	M	2a2c	2000-6	2000-7	2000-5	1	4	4	0	2499	0		76	205		0	0			26
	2002-12		2014-10				1	M	2a2c	2000-7	2000-12	2000-6	3	3	3	4	3157	0	12.4	82	154	0.7	5.6	15.3	14.3		44
			2016-9				1	F	2a2c	2004-11	2005-4	2004-10	3	3	4	2	88268	16975	10.7	66	90	0.7	7.7	13	17.9		50
			2004-4				0	M		2002-10	2003-5	2000-5	6	4	4	4	407314	0		101	93	1.2	4.6	12.1	3.9		59
2004-3	2000-10	2004-4	2003-12				1	M	1a,2	2001-5	2001-11	2001-5	0	1	1	0	43833	0	11.2	283	550	0.6	6.5	15.5	27.4		49
			2016-8				1	M	2a2c	2000-7	2001-1	2000-7	1	1	4	0	115561	0	11.2	236	592	1.3	4.9	16.3	20		19
			2016-12				0	M	1b	2004-11	2005-4	2004-11	3	1	3	2	1019734	196103	9.9	79	123	0.9	6.2	15.4	15.9		61
	2007-7		2009-10				1	M	2b	2001-3	2002-2	2000-6	1	1	3	4	161195	0		207	359	0.9	4.2	14.3	7.5		56
	2000-6		2011-2				0	M		2006-4	2006-4	2006-4	4	4	3	4	0	0	10.8	107	121	1.6	4.8	12	8.4		67
	2000-6		2014-3				1	M	2a2c	2008-8	2009-2	2008-6	1	3	3	2	0	0	9.8	83	83	1.1	11.5	15.1	19.3		61
	2000-7		2002-10				1	M	2a2c	2000-9	2001-2	2000-8	1	3	4	1	79393	0	12.1	82	117	0.9	5.7	14.5	13.9		66
2014-12			2016-6				0	F	1b	2008-11	2009-4	2008-4	3	1	4	4	0	0	10.7	118	115	1.1	3.5	12.2	12.1		66
			2007-6				0	M		2006-6	2006-9	2006-6	4	1	3	4	0	0	10.4	201	329	0.4	6	15.8	17.3		43
2002-5		2010-7	2010-11				1	M	2a2c	2008-8	2009-2	2008-8	3	1	3	3	0	0	10.1	73	96	0.9	7.4	14.5	22.7		68
			2005-1				1	M	2a2c	2003-12	2004-6	2003-10	1	1	3	0	0	0			72	0.5	6.3	13.5	34.2		40
2001-4	2001-4		2009-12				1	F	1b	2004-5	2004-10	2004-4	1	3	3	4	86695	16672	12.4	120	128	1.6	5.5	9.7	12.4		52
			2008-9				1	F	2a2c	2007-8	2008-1	2007-7	1	1	3	1	0	0	10	172	239	0.9	5.1	13.9	19.4		57
			2016-10				0	F	2a2c	2006-3	2006-8	2006-3	3	4	4	3	1341942	258066	9.9	153	223	0.8	3.7	13.7	8.7		59
			2002-10				1	M	1b	2000-9	2001-5	2000-8	3	3	3	4	5598	0	11.6	80	101	1.2	5.8	13.9	9.6		70
			2016-7				0	F	2a2c	2009-3	2009-8	2009-2	1	3	3	4	0	0	11.4	100	89	1.3	4.3	13.9	9.2		66
			2016-10				1	F	2a2c	2004-7	2004-12	2004-6	3	4	4	3	0	0	10.7	90	124	0.6	7	12.1	21.6		39
			2013-8				1	F	2a2c	2001-5	2001-10	2001-4	1	1	4	0	3987452	0	9.7	52	96	1.1	7.6	13.6	30.4		42
			2006-10				1	M	2	2005-2	2005-8	2005-1	3	3	3	1	0	0	10.7	151	354	1	7.4	16.3	18.2		36
	2007-3		2016-9				1	F	2a2c	2007-7	2007-12	2007-6	1	2	4	1	0	0	10.3	75	110	1	7.6	12.4	16.1		52
			2003-3				1	M	2a2c	2001-12	2002-5	2000-12	1	3	4	0	1438030	0	10.9	40	67	1.3	5.2	15	19.5		45
2005-2			2016-8				1	F	2a2c	2005-4	2005-10	2005-1	1	4	3	3	1655318	318330	11.6	301	386	0.9	4.3	15.4	13.9		52
			2004-1				1	M	2a2c	2000-11	2001-5	2000-10	0	3	3	0	114027	0	11	160	321	0.7	7	14.3	19.2		54
2001-4			2003-6				0	M		2001-9	2002-5	2000-12	1	1	3	0	523315	0		37	68	0.7	0	0			55
	2012-11		2016-3				0	M	2a2c	2006-5	2006-11	2006-3	3	3	4	3	447661	86089	10.3	131	187	1.4	5.3	15.4	12.7		74
			2016-3				1	M	1b	2009-9	2010-2	2009-8	1	3	4	1	0	0	9.9	149	273	0.5	6.9	13.8	16.1		47
2005-3			2016-8				1	F	2b	2002-11	2003-5	2002-10	1	1	3	0	8573951	0	11.1		105	1.3	6.3	14.8	15.6		71
	2005-6		2008-1				1	M		2001-1	2001-7	2001-1	1	1	1	4	0	0	13.1	116	156	1.2	7	14.6	17.9		69
			2010-3				1	M	1b	2000-12	2001-6	2000-12	1	1	1	0	82042	0	10.9	105	355	1.9	7	14.5	18		34
	2016-1		2016-9				1	M	1a	2002-8	2003-1	2002-7	1	1	4	0	3311491	0	9.4	20	35	0.5	13.9	14.1	27.7		25
			2002-7				0	F	1b	2001-4	2001-12	2001-3	0	1	1	0	11926221	0	8.7	121	182	0.7	5.9	12.1	27.7		45
			2003-10				1	M	1b	2001-3	2001-9	2000-12	0	1	4	0	242988	0	10.1	45	59		6.3	16.2	21.8		58
			2003-10				1	F	1b	2001-2	2001-7	2000-12	1	1	3	3	3014207	0	10.4	86	145		4.3	14.6	13.8		51
2005-3			2009-4				1	F	2a2c	2001-3	2001-9	2001-2	4	3	4	4	55296	0	10.5	210	182	0.6	5.7	12.8	11.4		62
			2016-10				1	M	1b	2001-4	2001-9	2001-2	1	1	4	1	715947	0	10.5		476	1	6.2	13.4	23.4		33
			2008-12				1	F	2	2001-3	2001-8	2001-3	4	3	3	3	180239	0	12.3	145	144	1.5	5.7	13.2	16.1		57
	2012-6		2016-10				0	F	1b	2009-4	2009-10	2009-3	1	1	4	1	0	0	10.8	77	110	0.6	4.6	8	14.8		67
			2016-12				1	M	1b	2001-3	2001-8	2001-2	1	1	4	0	403461	0	10.2	97	159	0.8	5.1	15.3	25.2		71
			2016-11				1	M	2a2c	2001-3	2001-9	2001-3	1	3	4	4	39261	0	10.4	135	279	0.8	6.4	13.4	10.7		46
			2016-8				1	F	2a2c	2004-6	2004-12	2004-2	0	1	1	0	0	0	10.5	72	115	0.8	6.2	12.5	17.8		57
			2014-4				1	F	2	2008-11	2009-5	2008-10	3	3	4	4	0	0		139	180	0.7	6.5	12.7	13.7		58
2003-5			2003-5				0	F	1b	2001-3	2001-8	2001-2	4	3	4	4	1109909	0	10.9	311	553	1	0	0	13.9		68
			2016-12				1	M	1b	2001-9	2002-2	2001-8	1	1	4	3	474213	0	11.4	51	104	0.9	5.8	15.8	16		53
			2013-8				1	M	1b	2001-5	2002-4	2001-5	1	1	3	3	51040	0	11	105	268	1.2	4.5	16.6	21.8		32
2005-1	2001-3		2016-10				1	F		2002-1	2002-7	2002-1	4	4	4	4	203288	0	10.8	131	134	0.8	6.1	12.1	24.2		50
			2011-8				1	F	1	2006-12	2007-11	2006-11	3	3	4	1	0	0	10	101	119	1	4	14.1	10.6		57
			2010-3				1	M	2a	2008-9	2009-3	2008-9	1	1	3	1	0	0	10.4	165	131	0.8	10.3	16.5	30		30
			2016-7				1	M	1a	2008-2	2008-7	2008-1	1	1	4	1	0	0	11.4	53	100	1.2	5.9	16	18.3		44
			2016-12				1	F	2a2c	2002-1	2002-7	2001-12	1	3	3	0	2088160	0	10.6	177	255	1.1	4.5	10.9	23.9		54
			2016-6				1	M	1b	2009-1	2009-12	2009-1	1	3	4	1	0	0	10.6	40	81	0.6	4	14.1	19.7		38
			2016-11				1	M	2a2c	2001-7	2002-1	2001-6	3	3	4	4	34622	0	12.1	44	82	1	5.4	14	15.4		53
			2016-12				0	M	1b	2002-8	2003-1	2002-8	0	1	4	0	2116532	0	10.3	28	58	0.5	8.1	16.2	27.3		39
			2007-5				1	M	1	2006-5	2006-11	2006-5	1	1	3	1	35652	6856	9.8	85	112	1.1	5.6	13.6	13.6		76
			2002-12				0	F	1b	2001-8	2002-5	2001-8	1	1	4	4	2757034	0	10.2	57	78	1.2	7.5	13.8	21		56
			2016-8				1	M	2a2c	2001-9	2002-2	2001-8	1	1	4	2	27191	0	11.6		99	0.9	6.4	17	15.7		41
	2007-12		2016-10				1	M	1b	2009-9	2010-3	2004-10	1	1	3	3	0	363317	10.9	57	52	1	4.9	14	12.8		74
			2015-5				1	F	2a2c	2005-4	2005-9	2005-3	4	4	4	3	2071935	398449	10.6	178	273	0.6	4.5	12.9	18.5		53
2012-9			2016-7				1	F	2a2c	2002-1	2002-7	2002-1	1	1	3	4	181891	0	11.1	63	99	0.6	7.8	13.5	16.2		49
			2005-1				1	M	2a2c	2002-1	2002-7	2002-1	1	3	4	0	5817186	0	13.2	170	378	1.6	5.8	15.1	20.1		51
			2011-5				0	F	1b	2007-6	2007-11	2007-4	4	3	3	4	2518739	484373	12.4	137	100	2.2	2.7	13.8	7.4		71
			2013-5				1	M	1b	2002-8	2003-1	2001-12	4	4	4	4	13584784	0		200	165	0.9	4.3	12.2	9.4		47
2013-12		2013-10	2016-5				1	M	2a2c	2006-3	2006-9	2006-3	1	3	3	1	0	0	9.4	101	151	0.4	7	13.5	22.8		45
	2013-7		2016-12				1	M	1b	2002-11	2003-10	2002-1	1	1	4	0	1360429	0	10.9	45	81	0.8	5.8	12.9	18.4		54
			2016-11				1	M	1b	2001-12	2002-6	2001-11	1	3	1	0	1411544	0	9.7	28	50	1	8.7	15.1	32.9		44
2005-2			2013-10				1	M	1b	2007-12	2008-5	2007-11	3	1	4	4	0	0	11.5	109	179	1.6	3.9	14.5	6.7		52
			2010-11				1	M	2a2c	2002-3	2002-8	2002-3	1	1	4	0	3199	0	10.4	83	185	0.8	6.4	15.9	22.9		59
			2008-4				1	M	2b	2004-2	2004-7	2003-12	1	1	4	0	0	0	10.8	23	42	0.9	6	15.6	29.6		36
			2016-2				1	M	2	2002-7	2003-1	2002-7	1	1	3	0	1132742	0	11.1	132	196	0.9	4.8	14.5	23.7		48
2005-1			2005-7				1	M	1b	2004-3	2004-8	2004-2	3	3	4	4	126116	24253	11.4	226	270	0.6	1.6	13	11.5		66
			2009-11				1	F	1b	2002-11	2003-5	2002-10	0	1	3	4	49317	0	10.9	48	86	0.9	7.3	11.5	20.5		48
	2002-2		2016-10				1	M		2006-4	2007-4	2005-12	0	1	1	0	0	0	9.7	116	216	0.5	5.2	11.9	21.3		38
			2006-11				0	M		2002-3	2002-4	2002-2	1	1	1	0	3805435	0	10.8	83	296	0.6	5.3	15.7	31.4		22
			2016-7				1	M	1b	2006-12	2007-5	2006-11	3	1	4	1	0	0	10	116	214	0.7	6.1	16.7	12.9		36
			2015-6				1	F	2a2c	2005-9	2006-3	2005-8	1	3	4	1	0	0	10.1	60	389	0.8	4	13.5	18.3		52
			2016-9				1	F	1b	2009-9	2010-3	2009-9	3	1	4	4	0	0	0.8	100	235		4.3	13.9	8.2		45
			2016-10				1	M	2a2c	2004-11	2005-5	2004-9	3	3	3	3	3046856	585934	10.6	52	111	1.4	4.2	14.4	19.9		40
			2016-12				1	F	1b	2009-5	2010-4	2009-5	3	1	4	3	0	0	10.4	110	181	0.7	5.2	11.8	16.2		56
			2016-10				1	M	2a2c	2007-6	2007-11	2007-5	3	3	4	4	284948	54798	10.8	131	286	0.5	5.5	15.3	16.3		53
	2016-4		2016-12				1	M	1b	2002-4	2002-9	2002-3	1	1	4	2	670082	0	11.8	102	227	0.7	4.4	15.4	10.5		51
	2007-4		2016-10				1	F	2b	2006-9	2007-2	2006-9	5	4	4	1	0	0	10	127		0.6	6	13.6	24.5		51
			2016-6				1	M	2a2c	2005-6	2005-12	2005-4	3	3	4	3	3200	615	11.4	97	203	1.5	4	15.8	15.6		46
			2004-11				0	F	1a1b	2002-7	2002-12	2002-6	1	1	4	0	2902802	0			112	0.9	5.6	13.7	16.1		57
2011-6	2002-6		2010-12				1	M		2007-7	2007-9	2007-5	1	3	4	1	0	0	10.6	72	134	0.4	8.7	15.5	30.4		60
			2013-9				1	M	1b	2003-3	2004-2	2003-2	1	1	4	2	2242346	0	11.4	69	140	0.9	8	17.2	28.4		21
			2016-10				1	F		2005-2	2005-8	2004-8	1	3	4	0	0	0	10.4	54	103	0.5	6.2	12.8	17.8		30
			2009-2				1	M	1b	2006-1	2006-7	2005-12	4	1	3	4	831074	159822	11.2	214	278	1.1	6.7	15.9	11		68
			2016-7				1	M	2	2002-7	2003-1	2002-7	3	3	3	0	1178804	0	11.3	118	290	0.9	6.5	13.8	20.6		35
			2012-2				1	M	1b	2004-10	2005-9	2004-8	4	1	3	4	790074	151937	11.9	374	407	1.5	6.4	15.8	7.5		58
	2004-3		2014-1				1	F	2a2c	2004-12	2005-6	2004-12	4	4	3	4	3200	615	12.7	117	88	1.6	5.4	13.5	10.2		63
2006-6		2002-8	2016-6				1	F	2a2c	2002-10	2003-3	2002-9	3	3	4	0	3499653	0	10.1	45	82	0.8	5	11.8	18.2		60
2012-7			2011-6				1	F		2002-9	2002-9	2002-8	0	1	1	4	0	0	10.9	233	205	1.2	5.6	11.9	13.8		58
			2016-10				1	F	2a2c	2006-11	2007-5	2006-10	3	1	4	2	0	0	10	66	267	1.8	6.1	15.1	12.1		58
		2002-9	2016-9				1	F	2a2c	2008-8	2009-3	2008-8	3	3	4	4	0	0	10.4	99	123	0.5	5.7	15	21.6		52
			2003-12				0	F	1b	2002-10	2003-3	2002-9	3	1	1	0	504526	0		37	43	0.8	7.7	12.7	18.8		48
			2006-11				1	M	1b	2002-10	2003-3	2002-9	0	1	3	0	2804687	0	10.6	167	553	0.9	7.9	15.4	16.3		40
			2012-2				1	M	2a2c	2002-10	2003-2	2002-9	1	3	4	1	25871254	0	9.9	27	24	0.8	9.6	14.8	25.3		38
2015-3	2012-10		2016-11				1	F	1b	2003-12	2004-12	2002-10	5	1	3	4	8819255	0	12.1	230	282	1.5	3.5	12.3	9		63
			2005-9				1	M	1,2	2002-9	2003-3	2002-9	3	1	4	1	1972608	0	12.3	100	213	1.2	5.3	16.8	23.4		53
2007-5	2002-8		2016-10				1	M	1b	2008-5	2008-11	2008-5	5	3	3	2	0	0	11.2	355	487	1.7	8.5	15.6	16.6		70
			2014-8				1	M	2a2c	2003-4	2003-10	2003-4	1	1	4	0	1083124	0	11.4	46	105		11	15.9	22.8		28
			2008-10				1	M	2	2002-11	2003-5	2002-10	1	1	4	0	2244898	0	10.8	60	129	1	4.9	13.6	20		42
		2004-1	2012-1				1	F	2	2006-4	2006-7	2005-9	1	1	4	1	0	0	9.7	122	99	0.8	4.7	14.2	17.7		74
2005-2	2014-10		2016-12	2010-06			0	M	1b	2003-11	2004-5	2003-10	4	1	4	4	144073	27707	12.4	144	205	2.1	3.4	15.2	6.8		45
			2012-7				0	F		2003-2	2003-3	2002-10	1	1	4	0	0	0	10.7	40	47	1.7	6.5	13.4	17.8		21
			2011-2				1	F	1b	2007-1	2007-6	2007-1	4	3	4	4	3200	615	11.4	145	125	1.5	5.9	12.8	10.6		55
	2006-4		2016-6				1	M	1b	2009-3	2009-9	2009-3	1	3	3	1	0	0	11.4	65	128	0.7	5.4	17.2	19.3		43
2009-3			2009-3				1	M	2b	2003-4	2003-10	2003-4	1	3	3	1	1401441	0	11.1	311	1006	0.9	4.4	14.5	21.6		46
			2013-3				1	F	2a2c	2005-8	2006-2	2005-8	3	3	3	3	3200	615	10.7	90	91	0.6	4.8	12.8	12.7		59
	2002-11		2016-10				1	F	1b	2009-6	2010-1	2009-6	3	3	3	1	0	0	11.9	104	132	0.6	5.3	13.6	16.6		51
			2004-2				0	M	1b	2003-2	2003-7	2002-12	6	4	3	1	5815257	0		121	216		11.3	15	11.9		33
	2014-9		2016-11				1	M	1b	2003-4	2004-6	2003-3	1	3	4	1	734016	0	12.2		58	1	5.1	16.5	20.7		70
			2016-12				1	M	2	2003-1	2003-7	2003-1	1	3	4	4	157584	0	11.6	208	209	1.6	6.2	13.8	12		56
			2013-7				1	F	1b	2007-9	2008-2	2007-5	3	1	3	1	0	0	9.6	99	128	1.2	8.7	13.9	21.9		47
	2005-5		2016-12				1	M	1b	2003-2	2003-7	2003-1	1	1	1	4	263463	0	11.2	65	138	2.4	8.3	17.4	13.3		52
			2016-11				1	M	6a	2004-10	2005-4	2004-10	3	1	3	2	0	0	11.4	115	138	1.8	5.5	14.4	17.5		38
			2009-8				0	F	1b	2004-3	2004-8	2004-2	4	1	3	4	5791348	1113721	11.4	65	89	1.1	4.8	10.4	14.6		64
			2016-10				0	M	1b	2009-4	2009-7	2009-3	1	1	3	1	0	0	10.4	51	96	1.2	5.6	17	21.7		57
			2005-9				0	M		2003-4	2003-5	2003-4	1	3	3	0	0	0		46	87	0.8	9.8	13.4	20.4		23
2005-11	2005-11	2010-8	2016-12				1	F	2b	2004-10	2005-4	2004-3	1	1	1	4	3200	615	11.4	70	82	1.1	4.4	12.7	8.7		58
			2016-8				1	M	2a2c	2003-7	2004-1	2003-5	3	3	3	0	7549419	0	11.4	59	325	1.2	7.8	15.9	18.1		65
			2016-11				1	F	2a2c	2003-5	2003-10	2003-4	3	3	4	3	334592	64345	10.8	80	110	0.4	7.5	12.1	18		65
		2003-7	2016-9				1	F	2a2c	2003-4	2003-10	2003-4	3	3	4	3	2216559	0	11.3	162	319	0.8	4.3	13.4	19.6		53
2008-12	2003-5	2009-7	2016-12				1	M	1b	2003-12	2004-11	2003-11	3	3	4	4	323480	62208	11.7	348	423	1.2	6.4	14.6	8.9		50
2005-8			2012-3				1	M	1b	2003-12	2004-5	2003-12	3	1	4	4	366824	70543	11.6	181	363	0.7	6.3	15.9	16.7		65
2005-1	2003-8		2013-1				1	M	1b	2007-7	2007-12	2007-7	1	1	3	1	0	0	9.8	107	197	0.9	6.9	12.4	20.3		48
2009-1			2013-8				1	F	2	2007-7	2007-12	2007-7	4	1	3	4	0	0	11.6	123	138	0.5	5.5	13	11.4		48
			2007-2				0	M	2	2004-3	2004-9	2004-2	4	1	4	3	7493	1441	11	147	155	0.5	8.7	14.7	13.9		49
			2009-8				0	M	1b	2004-1	2004-6	2003-12	1	1	4	0	64826	12466	10.5	91	144	0.6	5.3	14.2	19.9		22
			2016-12				1	F	2a/2c	2009-6	2009-10	2009-6	1	1	3	1	0	0	10.7	164	186	0.7	3.4	14.3	11.2		57
			2016-9				1	M	1+2	2004-3	2005-2	2003-12	1	1	3	4	1256627	241659	11.4	36	44	1.5	6.1	15.4	17.7		56
	2008-1		2013-1				1	F	1b	2003-11	2006-1	2003-10	1	3	3	4	2123988	408459	12.1	131	139	1.8	4.1	13.4	8.6		64
			2009-4				1	M	1b	2005-3	2005-8	2005-3	1	1	3	1	380123	73101	10.9	83	114	0.8	4.5	15.8	33.8		55
			2016-12				1	F	1	2003-12	2004-11	2003-11	0	1	3	0	437535	84141	10.7	33	31	0.5	7	13.4	25.7		46
			2006-4				1	F	6a	2004-9	2005-3	2004-8	3	1	4	2	1369792	263422	10.7	101	154	0.9	8.2	14.4	23.4		33
			2005-7				1	M	1b	2003-12	2004-9	2003-12	3	3	4	3	209276	40245	12.9	123	216	1.4	50.9	15.3	13.9		48
			2016-9				1	M		2004-10	2005-3	2004-9	1	1	3	2	12716	2445	10.2	36	64	1.3	5.9	16.1	22.5		53
			2009-7				0	M	1b	2003-11	2004-4	2003-10	3	1	3	3	7148427	0	11.1	88	209	1	5.8	15.9	18.9		44
			2016-9				1	M	2a2c	2005-9	2006-2	2005-8	1	1	3	2	0	0	10.8	56	118	0.8	7.1	16.5	24.2		41
		2007-1	2016-11				0	M	1b	2007-3	2007-8	2007-1	1	1	4	1	0	0	9.9	59	111	1	7.8	16	10.5		32
		2016-8	2016-11				1	M	2a2c	2004-2	2004-8	2003-12	1	1	4	1	28359	5454	11.2	75	172	1.1	4	16.1			46
2012-3			2016-12				1	F	2a2c	2004-12	2005-6	2004-12	1	1	1	0	0	0	10.7	162	266	0.8	5.4	13.2	25.1		52
			2009-2				1	F	2a2c	2004-2	2004-8	2004-1	1	1	4	0	1569954	301914	10.7	71	137	0.6	7.6	14.4	26.6		42
			2016-12				0	F	1b	2004-8	2005-8	2004-8	3	3	3	4	6151	1183	11.3	112	99	0.7	5.1	12.6	9.6		54
			2010-2				0	M	1a1b	2008-5	2008-9	2008-4	1	1	1	0	0	0	10.5	42	85	0.8	7.5	16.4	16		45
			2016-11				1	M	3a	2004-4	2004-9	2004-3	1	1	3	3	775074	149053	12			0.9	5.9	15.5	14		35
			2007-8				1	M	2a2c	2004-9	2005-2	2004-8	1	3	3	2	144260	27742	10.4	67	129		8.7	16	17.9		44
			2013-6				1	F		2004-3	2004-6	2004-2	3	1	3	4	3200	615	11.8	92	109	1	4.2	12.4	9.7		61
		2004-12	2016-12				1	M		2006-7	2006-12	2006-6	1	3	3	1	8393295	1614100	9.5	68	156	0.6	6.3	16.9	22.3		45
			2016-12				1	F	2a2c	2006-11	2007-4	2006-8	1	4	3	0	0	0	10.6	266	394	0.3	3.5	12.5	17.2		56
	2008-8	2008-9	2011-6				1	F	2a2c	2007-3	2007-9	2007-3	3	1	3	3	81806	15732	9.3	66	105	0.8	8.3	15.1	19.9		55
2005-4			2012-4				1	M	1	2005-3	2006-9	2005-3	4	3	4	4	661772	127264	10.6	151	258	1	8.8	14.4	10.3		65
			2016-11				0	F	1b	2004-11	2005-5	2004-1	3	3	3	1	241830	46506	10.8	123	106	0.7	2.9	12.6	10.1		66
			2011-12				0	F	1b	2004-8	2005-2	2004-8	3	1	3	4	5155492	991441	11.1	122	144	1.2	3.1	13.2	13.7		48
	2006-2		2007-7				1	F	2b	2004-6	2005-1	2004-5	3	3	3	1	65713	12637	10.5	156	188	0.8	0	13.8	17.5		66
			2016-12				1	F	2a2c	2005-9	2006-3	2005-3	3	4	3	3	57670	11091	10.1	24	19	0.7	5.8	14.3	15.5		47
			2009-9				1	M	2a2c	2004-10	2005-3	2004-9	1	3	4	1	3200	615	10.1	83	95	1.1	6.1	14.5	18.4		39
		2006-4	2016-10				1	F	2a2c	2008-10	2009-4	2008-10	1	3	3	1	0	0	10	58	108	0.9	5	14.4	36.4		55
			2006-5				1	M	1b	2004-7	2004-12	2004-6	1	1	4	0	0	0	10.6	49	107	1.3	7.9	15.4	23.2		29
			2014-3				1	M	2b	2007-12	2008-5	2007-12	1	1	3	1	0	0		108	212	0.4	7	15.7	19.8		57
			2016-7				1	M	1	2004-7	2005-6	2004-6	3	3	3	1	0	0	10.7	60	114	1.2	6.1	14.8	15.3		28
			2006-6				1	M	2a2c	2005-7	2005-12	2005-1	1	4	4	1	0	0	10.1	123	338	1.2	6.7	16.7	17.4		23
2008-12	2008-12		2016-7				1	F	2a2c	2006-3	2006-9	2006-3	3	4	4	3	86746	16682	10.3	169		0.8	6.4	14.8	16		64
2005-2			2016-9				1	M	2a2c	2008-7	2008-12	2008-7	1	3	4	1	0	0	10.7	87	106	0.9	4.8	14.4	14		61
			2006-9				0	F	1b	2004-11	2005-5	2004-11	4	3	4	4	5019101	965212	11.7	181	84	1	4.5	12.6	9		66
			2016-10				1	F	2a2c	2005-4	2005-9	2005-1	3	4	3	2	0	0	10.4	239	175	0.6	2.9	10.4	17.7		48
			2010-4				1	F	1b	2006-6	2006-12	2006-6	1	3	4	1	8954	1722	10.5	141	181	0.6	4.9	11.6	17.1		57
			2016-11				1	M	2a2c	2007-2	2007-8	2007-1	1	3	3	1	0	0	10.1	213	412	1	5.2	15.4	22.2		40
		2007-5	2010-6				1	F	2a2c	2004-10	2005-3	2004-10	4	4	4	4	507590	97613	12	118	153	0.8	4.8	13.6	10.5		67
2004-7			2016-5				1	F	2	2004-9	2005-2	2004-8	3	1	4	4	266119	51177	12	157	128	0.7	5.5	12	20.6		65
	2007-10		2011-10				1	M	1b	2004-11	2005-5	2004-11	3	3	3	4	447468	86052	10.9	144	177	0.8	3.5	12.8	9.8		78
			2016-10				1	F	2a2c	2008-2	2008-8	2008-2	1	1	3	1	0	0	10.7	78	89	0.8	4.4	14.2	16.2		40
			2016-2				1	M	2a2c	2005-2	2005-8	2005-1	3	1	3	3	1070207	205809	10.6	38	90	1.2	8.8	16.2	18.5		36
			2008-3				1	F	1b	2004-12	2005-5	2004-9	3	3	3	2	1768884	340170	11.2	93	169	1	5.8	15.6	12.9		52
			2005-12				1	M	1a1b	2004-11	2005-4	2004-10	1	1	4	1	6619688	1273020	9.8	46	97		8.9	15.9	28.5		25
2010-9			2016-11				1	M	2	2006-6	2006-12	2006-6	3	3	3	4	3079948	592298	10.9	54	62	1.7	3	14.1	4.3		47
2005-7	2016-12	2016-8	2006-5				1	M	2	2004-11	2005-4	2004-11	1	3	4	2	28457	5473	10.2	105	150	1.7	7.1	17.4	18.5		69
			2015-12				1	M	2a2c	2005-6	2005-11	2005-5	3	3	3	1	0	0	11.4	58	243	0.7	3.8	15.3	11.4		69
	2011-4		2014-10				1	M	1	2006-10	2007-4	2006-9	1	3	3	1	0	0	10	50	81	0.8	8.1	15.4	15.7		41
2004-9	2007-8	2008-4	2016-9				1	M	1b	2008-11	2009-10	2008-11	1	3	3	2	0	0	10.2	46	101	0.9	5.4	12	19.8		56
			2016-12				1	M	1b	2005-9	2006-8	2004-12	4	3	4	4	0	0		123	271	0.8	5.5	13.2	17.8		47
2006-10	2006-11		2011-1				1	M	2b	2005-4	2005-10	2005-4	3	3	3	4	3200	615	10.8	202	99	0.8	5.4	15.5	9		40
			2014-11				1	M	2a2b	2005-4	2005-9	2005-3	3	3	4	1	0	0	10.5	64	96	0.7	6	11.1	33		40
2007-7			2016-12				0	M	2a2c	2007-7	2008-1	2007-7	6	1	4	4	0	0	11	78	112	0.6	4.5	12.1	9.3		58
			2016-5				1	F	2b	2005-1	2005-6	2004-12	1	1	1	0	0	0	11.1	33	54	1	9.4	14.6	37.5		26
			2016-12				1	M	1b	2005-8	2006-2	2005-8	1	1	3	1	54508	10482	9.4	92	83	0.5	9.1	15.9	21		57
			2016-8				1	M	2a2c	2005-7	2006-1	2005-7	1	4	4	1	0	0	10	55	130	1	16.2	14.6	12.2		65
2009-9			2010-12				0	M	1b	2005-5	2005-10	2005-4	3	3	3	4	660108	126944	12.1	137	199	1.5	5	15.2	11		47
2005-3	2005-6		2016-10				1	M	2	2005-4	2005-9	2005-2	3	3	3	3	2826821	543619	10	114	176	1.2	8.3	16	20.8		33
2005-5	2005-5		2016-12				0	F	1b	2005-3	2005-9	2005-3	1	3	4	1	0	0	10.2	115	239	0.6	6.6	13.7	24.4		54
			2016-9				1	M	2b	2005-5	2005-10	2005-5	3	3	3	3	644802	124000	10.3	120	298	0.7	0	15.5	23.2		27
	2008-1		2010-4				1	F	2b	2005-5	2005-11	2005-4	3	3	4	3	388474	74707	10.5	26	26	0.7	0	13.7	17		54
	2011-6		2016-11				1	F	2a2c	2005-9	2006-3	2005-9	4	3	3	4	114522	22024	10.6	66	96	1	4.9	12	12		58
	2008-7		2016-12				1	M	2a2c	2009-5	2009-9	2009-5	6	1	4	2	0	0	10.2	156	248	0.6	5.9	13.6	15.1		61
	2008-9		2011-1				1	M	1b	2006-9	2007-8	2006-8	1	4	1	4	0	0	10	71	134	2	6	16.5	20.4		27
2014-7	2005-6		2016-11				1	M	2a2c	2007-1	2007-6	2006-12	3	3	3	3	0	0	9.9	160	94	0.5	7	12.8	14		72
			2016-11				1	F	1b	2005-8	2006-8	2005-5				2	0	0	9.9	36	51	0.7	6.9	12.4	22		37
			2015-10				1	F	2a2c	2007-3	2007-8	2007-1	4	3	3	4	691758	133030	12.4	129	139	1.1	5.4	13.5	12.5		59
2013-11	2013-11		2016-9				1	M	2a2c	2005-7	2006-1	2005-7	3	1	3	4	3200	615	10.2	95	117	0.8	5.3	13.8	15.7		60
2005-6			2015-10				1	F	2	2005-6	2005-12	2005-6	3	3	4	3	72799	14000	10.9	119	180	0.8	6.3	13.4	22.3		67
	2005-8		2016-9				1	M	1b	2006-1	2006-12	2005-11	3	3	3	3	1696767	326301	10.3	60	80	0.9	5.8	16.1	18.3		53
			2016-10				1	M	2a2c	2006-1	2006-6	2005-12	1	3	1	1	1051079	202131	10.5	126	251	0.6	6.2	15.1	17.5		57
2010-3		2013-8	2016-11				0	M	1b	2008-9	2009-3	2008-9	3	1	3	4	0	0	11.1	153	220	1.7	4.2	13.3	9.4		57
2006-4			2007-6				1	F	2a2c	2006-2	2006-7	2005-12	1	3	4	4	588014	113080	9.7	193	120	1.3	5.4	12.4	19.1		78
			2014-6				1	M	2a2c	2006-2	2006-8	2006-1	1	3	4	1	0	0	10.7	49	81	0.9	9.5	18.6	21		44
			2014-11				1	M	1b	2006-1	2006-6	2005-12	4	3	3	3	5257751	1011110	10.3	139	270	0.8	4.8	16.4	12.3		49
			2016-12				1	F	3b	2006-3	2006-8	2005-10	1	1	3	3	0	0	10.2	282	272	1	5	12.7	13.5		43
			2015-9				1	F	1b	2006-5	2006-10	2006-4	1	1	3	1	469120	90215	10	50	105	3.3	3.7	14.3	11.8		57
			2016-12				1	M	1	2006-1	2006-12	2005-12	3	3	3	4	3200	615	10.6	105	152	1.5	6.6	15.3	21.6		61
			2008-11				1	M	2b	2006-6	2006-11	2006-5	4	4	4	3	59508	11444	11	233	311	1.1	4.7	15.9	11.6		55
			2012-3				1	M	2a2c	2006-2	2006-7	2006-1	3	3	3	3	455272	87552	10	88	161	0.6	7.7	16.1	18.1		52
			2016-12				1	F	2b	2006-3	2006-8	2006-3	1	3	4	3	164973	31726	10	97	138	0.8	6.5	13.9	16.2		58
2006-2			2009-2				0	M		2007-1	2007-7	2006-12	3	3	3	4	3200	615	10	118	129	0.8	4.2	11.8	8.4		65
			2010-9				1	M		2006-7	2007-1	2006-7	4	3	4	3	3597257	691780	10.7	177	192	0.8	6.9	16.2	15.4		40
			2016-10				1	M	2a2c	2006-11	2007-5	2006-11	1	1	4	1	0	0	9.6	79	122	0.6	8	15.7	13		61
			2013-3				1	M	2a2c	2006-4	2006-9	2006-3	3	3	1	1	0	0	10.4	187	474	1.4	5.5	13.9	28.8		51
			2016-3				1	M	1b	2006-5	2006-11	2006-5	3	1	3	4	295716	56869	10.1	82	81	1.1	7	15.3	12.2		68
			2016-9				1	F	2a2c	2007-9	2008-3	2007-9	3	3	4	1	0	0	10.7	196		0.7	4.2	13.3	14.6		55
	2006-8		2016-12				1	M	2b	2006-10	2007-3	2006-8	1	3	4	1	0	0	10.1	68	92	1.1	6.9	16	20.6		72
	2016-5		2016-8				1	F	1b	2007-10	2008-3	2007-9	3	3	4	4	0	0	11.9	182	192	1.1	4.1	9.6	16.1		50
			2009-9				1	M	2a2c	2007-7	2007-11	2007-6	3	1	4	1	0	0	10.7	52	142	1.1	5.3	15.1	18.5		34
2014-1			2016-4				1	F	2a2c	2006-12	2007-4	2006-10	4	4	4	4	0	0	10.6	204	232	1.4	5.6	12.8	13.1		52
			2016-9				1	F	1b	2006-7	2006-12	2006-6	3	3	3	4	626128	120409	10.5	178	217	2.5	3.7	13	11.2		60
			2010-6				0	M	1b	2006-7	2007-1	2006-7	1	3	3	1	0	0	9.5	39	65	0.7	7.1	14.5	23.6		57
			2009-6				0	M	1b	2007-5	2007-10	2007-5	3	0	3	1	0	0	10	64	84	0.4	7.8	13.1	18.9		40
			2012-9				0	M	1b	2007-1	2008-1	2006-12	1	1	4	1	0	0	10.3	124	251	0.8	6.7	16.3	22.2		36
	2012-8	2010-4	2016-7				1	F	2a2c	2006-9	2007-3	2006-8	1	4	4	1	0	0	9.7	91	175	0.7	4.1	15.2	21		48
			2008-12				1	F	2a2c	2007-10	2008-3	2006-10	1	1	3	3	0	0	10.1	94	124	0.7	3.2	12.7	7.8		61
			2015-10				0	F	1b	2009-7	2009-12	2009-3	1	3	3	3	0	0	10.4	64	69		4.5	13.8	13.2		69
			2016-4				1	M	2a2c	2007-4	2007-10	2007-4	1	1	3	1	0	0	11.3	72	226	1	6	15.2	18.8		17
2007-3	2007-3		2010-9				1	M	1	2007-3	2007-8	2007-2	1	3	4	1	0	0	9.4	107	223	1	9.2	14.4	22.1		67
	2016-4	2007-7	2016-12				1	F	2a2c	2006-11	2007-5	2006-11	1	3	3	1	0	0	9.7	156	257	0.5	5.6	13.1	22.6		55
			2008-12				0	F	2b	2007-3	2007-9	2007-3	3	4	4	3	3200	615	10.5	130	259	0.7	6.4	14.2	17.8		56
			2016-12				1	M	2a2c	2007-1	2007-6	2007-1	3	3	3	1	0	0	10	108	192	0.8	8.5	13.7	29.1		48
			2014-7				1	M	1b	2007-8	2008-4	2007-7	1	3	4	0	0	0		66	72	1.1	7.2	15.8	29.7		20
2007-1			2008-4				1	F	1b	2007-1	2007-6	2006-12	1	3	1	0	0	0	9.9	73	94	0.9	4.8	11.7	45.3		59
2012-3	2016-2		2013-5				1	F	2a2c	2007-5	2007-11	2007-4	4	1	4	4	3200	615	10.2	74	92	0.9	7.4	12.5	15.6		64
			2012-12				1	M	2a2c	2008-11	2009-4	2008-11	1	3	4	1	0	0	10	91	191	1.4	6.8	15.8	27.3		43
			2016-9				1	M	1b	2008-6	2009-3	2007-12				3	0	0	11.6	44	95	0.8	7.5	17	15.2		47
			2011-6				1	F	1b	2007-5	2008-4	2007-4	3	1	3	1	0	0	9.4	89	144	0.9	7	14.4	22.6		55
	2010-2		2010-10				1	M	1b	2007-11	2008-6	2007-10	0	1	1	0	0	0		70	89	0.5	5.1	11.4	23.4		34
			2016-6				1	F	2a2c	2007-4	2007-10	2007-4	1	4	4	2	0	0	9.1	63	110	0.5	5.6	13.2	23.3		56
			2011-9				0	F	2a2c	2008-2	2008-4	2008-1	4	4	4	3	0	0	10.9	209	170	2	4.1	12.6	4		50
	2007-4		2009-8				0	M	2a2c	2008-1	2008-7	2008-1	1	3	4	1	0	0	10.5	71	130	1.2	7.5	16.2	19.6		69
			2010-6				1	F	1	2007-4	2008-4	2007-4	3	1	4	4	0	0	9.9	82	91	0.4	5.2	15.1	12.3		57
	2014-3		2016-11				0	F	1b	2008-3	2009-2	2008-2	4	3	4	4	0	0	10.7	110	104	0.8	6.6	12.7	12.8		70
			2016-12				1	F	2a2c	2007-8	2008-2	2007-4				2	0	0	11	181	225	1.2	4.6	13.3	14		61
			2008-11				1	M	2a2c	2007-9	2008-3	2007-9	3	3	4	1	0	0	10.5	110	196	1	6.9	14.5	20.7		54
			2016-6				1	F	2	2007-12	2008-6	2007-12	3	1	4	3	0	0	10.9	65	99	1.3	7.1	13.9	11.7		42
2007-6	2011-10		2016-12				1	F	2a2c	2008-1	2008-7	2007-11	3	2	3	1	0	0	10.2	110	184	0.8	4.9	13.8	1.9		57
			2016-7				1	F	1b	2009-7	2010-6	2007-11	4	1	4	3	0	1537865		75	100	1.1	4	13.4	12.3		62
			2015-5				0	F	1b	2007-9	2008-8	2007-9	3	1	3	2	0	0	10	83	124	0.5	7.8	15.6	13		51
			2016-8				1	M	2a2c	2008-3	2008-8	2008-3	3	1	4	4	0	0	11.3	102	183	1.3	67.4	16	18.5		44
			2009-5				1	M	2	2008-4	2008-10	2008-2	3	1	3	4	0	0	10.6	101	185	0.5	8.3	13.7	10.6		68
			2016-11				1	F	2a2c	2007-9	2008-2	2007-8	3	1	4	3	0	0	10.5	159	171	0.9	9.1	15.5	22.2		53
	2011-1	2007-9	2016-1				1	M	1b	2009-5	2009-11	2009-4	1	1	4	1	0	0	10.2	49	103	0.9	5.4	16.4	19.7		48
			2009-3				1	F	1b	2008-3	2008-9	2008-3	1	3	3	1	0	0	9.7	74	88	0.7	5.1	13.2	16.7		67
			2014-11				1	M	2a2c	2008-4	2008-10	2008-4	1	3	3	2	0	0	10.7	110	180	1.4	5.3	16.3	17		58
			2016-12				1	M	1	2008-6	2008-11	2008-4	1	1	4	2	0	0	10.3	72	144	0.5	3.6	12.9	16		55
			2011-3				1	M	2a2c	2008-12	2009-6	2008-12	3	3	3	4	0	0	11.8	131	213	1.6	5	14	11.5		65
			2016-8				1	F	2a2c	2008-2	2008-7	2008-1	3	1	4	4	0	0	10.9	177	234	0.7	4.8	14.5	13.6		65
			2011-10				1	M	2a2c	2009-2	2009-8	2009-2	1	3	3	1	0	0	9.8	76	103	1.4	11.6	18.7	14.2		52
			2016-9				1	F	2	2008-2	2008-9	2008-3	4	4	4	3	0	0	10.2	175	360	0.7	3.9	14.7	10.6		52
			2016-7				1	M	2	2009-5	2009-11	2009-5	3	3	4	3	0	0	11.2	133	145	0.6	4.6	13	12.5		65
			2009-7				1	F	2a2c	2008-4	2008-9	2008-3	1	3	3	1	0	0	10.4	161	215	0.7	4.2	14.5	11		61
			2016-6				1	M	2b	2008-2	2008-8	2008-2	5	1	4	2	0	0	10.4	65	160	0.8	5	16	19.7		38
			2010-3				1	M	1b	2008-2	2008-8	2008-2	1	3	4	1	0	0	10.1	121	170	1.2	4.1	15.5	21.1		61
2008-8	2008-5		2016-11				1	M	1b	2009-2	2010-1	2008-3	3	1	4	1	0	0	10.1	194	274	0.6	9.5	14.7	26.8		59
2009-1	2010-12		2016-5				1	F	2a	2008-5	2008-11	2008-5	3	1	1	1	0	0	10.4	115	150	1.4	4.6	13.9	14		59
	2009-5		2016-8				1	F	1b	2008-6	2008-12	2008-6	1	3	3	1	495930	0	10.1	77	90	0.5	6.7	14.7	24.7		60
			2016-8				1	M	2b	2008-10	2009-3	2008-9	1	3	4	1	0	0	10.5	108	186	0.8	5.7	16	18.8		55
2014-8			2016-2				1	M	2a2c	2008-7	2008-12	2008-7	3	3	4	3	0	0	10.7	109	131	0.7	4.8	14	10.3		56
			2015-1				1	M	1b	2008-7	2008-12	2008-7	3	3	3	2	0	0	10	83	154	0.4	9.2	14.9	28		31
			2015-1				1	M		2008-8	2009-2	2008-8	3	3	3	4	0	0	11.3	133	175	1.9	5.2	15.4	7		61
	2011-7		2015-11				0	F	1b	2008-7	2009-1	2008-7	3	3	4	1	0	0	10	94	113	1	4.9	15.3	16		55
2008-7			2009-11				0	M	1b	2008-8	2009-2	2008-8	1	1	3	1	0	0	11	94	167	0.9	5.3	15.2	18.9		59
	2011-12	2012-11	2009-10				0	M	2b	2008-12	2009-4	2008-12	3	1	4	4	0	0	11.6	185	170	1.8	4	15.2	7.5		56
			2016-12				1	F	2a2c	2010-2	2010-8	2009-9	3	3	3	2	0	91567	10.7	111	125	0.5	3	13.6	13		52
2008-9			2016-10				1	M	1b	2008-12	2009-6	2008-12	3	4	3	3	0	0	11.3	189	290	1.1	9.6	15.1	15		46
			2016-11				1	F	2a2c	2009-3	2009-9	2009-3	3	1	4	2	0	0	9.9	242	272	0.4	7.1	12.5	10.2		56
			2010-8				1	F	2a2c	2009-2	2009-8	2009-2	1	3	4	1	0	0	10.4	97	132	0.7	4.8	13	16.1		36
			2012-3				1	F	1b	2009-4	2009-10	2009-4	3	1	4	3	0	0		133	159	1.4	5.9	13.7	16.1		65
	2012-4		2016-5				1	F	1b	2009-2	2009-7	2008-8				1	0	0	10.4	45	93	0.9	5.3	14.4	16.8		65
2008-12	2011-9		2015-1	2014-09			0	F	1b	2009-2	2010-3	2009-2	3	3	4	4	0	0	11.5	157	239	1.4	4	13.1	9.9		53
2009-3	2013-6		2016-11				1	M	2a/2c	2009-7	2009-12	2009-7	3	1	3	2	0	0	11.6	144	145	1	4.8	13.8	9.9		47
			2016-5				1	M	2a/2c	2009-8	2010-1	2009-8	3	3	3	2	0	0	10.6	152	335	1.2	6.5	15.2	18		43
2009-6			2016-10				1	M	1a	2009-7	2010-1	2009-7	3	3	4	3	0	607029	10.5	71	103	1.1	6.4	16.3	13.1		59
			2016-3				1	M	2	2009-5	2009-11	2009-4	1	1	3	1	0	0	10	104	280	0.8	9.1	17.1	17.7		31
			2016-12				1	M	3a	2009-8	2010-2	2009-8	3	1	3	1	0	0	10.6	51	86	1.2	8	15.8	12.2		48
			2013-10				1	M	2a/2c	2009-8	2010-1	2009-7	3	3	3	4	0	0	11.2	103	96	1	3.6	12.7	14.6		70
2013-5			2016-12				1	F	2a2c	2009-8	2010-2	2009-8	1	3	4	3	0	0	10.7	106	114		8.2	12.3	19.5		58
			2016-12				0	M	1b	2009-7	2009-11	2009-7	1	1	3	1	0	0	10.2	49	81	0.4	5.1	14.9	6.7		52
2015-3	2015-9		2016-9				1	M	2a/2c	2009-8	2010-2	2009-8	3	3	4	2	0	0	11.6	123	278	1.2	5.2	19.1	18.8		47
			2016-12				1	M	2a2c	2009-10	2010-2	2009-10	1	3	3	2	0	21161	10	73	110	1.2	6.8	14.2	16.6		46
			2016-11				0	F	1b	2009-7	2009-12	2009-6	3	3	4	1	0	0	9.6	96	131	1	7.2	14.2	36.3		39
			2016-12				1	F		2009-12	2010-5	2009-10	0	3	4	1	0	1076	10	70	97	0.5	4.7	13.5	23.1		28
			2016-12				1	M	1b	2002-8	2003-2	2002-8	3	3	3	0	11067701	0	10.4	141	405	0.7	6.4	15.1	26.3		39
